# Supplementary material for: Genes with Restricted Introgression in a Field Cricket (Gryllus firmus/Gryllus pennsylvanicus) Hybrid Zone Are Concentrated on the X Chromosome and a Single Autosome
Source: G3 (Bethesda). 2015 Aug 26;5(11):2219–27. doi: 10.1534/g3.115.021246 (PMC4632042; doi:10.1534/g3.115.021246)
Supplement: Supporting Information [file supp_g3.115.021246_TableS1.xlsx]

## Sheet: Cleaned_table
Table S1 - Genotype data used in JoinMap 4.0 (population type set to CP). Only offspring are shown.
locus	segreagation	Phase	Classification	mPh1.2	mPh1.3	mPh1.4	mPh1.5	mPh1.6	mPh1.8	fPh1.9	fPh1.10	mPh1.11	fPh1.12	mPh1.13	mPh1.14	mPh1.15	mPh1.17	mPh1.18	fPh1.19	mPh1.21	mPh1.22	mPh1.23	fPh1.24	fPh1.25	mPh1.26	fPh1.28	fPh1.29	fPh1.31	fPh1.34	fPh1.35	mPh1.38	fPh1.39	mPh1.40	fPh1.41	mPh1.42	mPh1.43	fPh1.44	mPh1.45	mPh1.46	fph1.47	mPh1.48	fPh1.49	mPh1.50	fPh1.52	fPh1.53	fPh1.55	mPh1.56	fPh1.57	fPh1.59
ddRAD_32_61	<nnxnp>		(nn,np)	np	nn	np	np	np	nn	np	np	np	nn	np	np	nn	np	nn	nn	np	np	np	nn	np	np	nn	np	nn	--	nn	np	nn	np	nn	nn	np	nn	nn	np	np	nn	nn	np	nn	np	nn	--	np	nn
ddRAD_36_18	<nnxnp>		(nn,np)	nn	np	nn	nn	np	nn	np	np	nn	nn	nn	nn	np	nn	np	nn	np	np	np	nn	nn	nn	np	np	nn	nn	np	nn	np	np	np	np	np	nn	np	np	nn	np	nn	nn	nn	np	nn	np	np	nn
ddRAD_63_66	<nnxnp>		(nn,np)	nn	np	np	nn	np	nn	np	np	nn	nn	np	np	np	np	np	nn	np	nn	np	nn	nn	nn	np	np	np	np	np	np	np	np	np	nn	np	nn	np	np	np	np	nn	nn	nn	np	nn	np	np	nn
ddRAD_65_25	<nnxnp>		(nn,np)	nn	--	np	nn	nn	np	np	np	nn	nn	np	--	np	np	--	nn	nn	np	nn	np	nn	np	nn	np	nn	nn	nn	np	np	np	nn	nn	nn	np	np	np	np	np	nn	--	nn	nn	nn	--	nn	np
ddRAD_143_13	<hkxhk>		(hh,hk,kk)	hk	hk	hk	hk	hk	hk	hk	hk	hk	hh	hh	hk	hh	hk	hh	hh	hh	hh	hk	kk	hk	hk	hh	hk	kk	hk	hk	kk	hk	kk	kk	hh	kk	hk	kk	--	hk	hk	hk	--	hk	hh	hh	--	kk	hk
ddRAD_151_26	<nnxnp>		(nn,np)	nn	np	np	nn	nn	np	nn	nn	nn	np	nn	nn	np	nn	nn	np	np	nn	nn	nn	np	nn	np	np	nn	np	np	np	nn	nn	np	np	np	nn	nn	--	nn	nn	np	np	np	np	np	nn	nn	np
ddRAD_160_69	<nnxnp>		(nn,np)	np	nn	np	nn	np	np	np	np	nn	nn	nn	np	nn	nn	nn	nn	np	np	np	np	np	nn	np	nn	np	np	np	np	nn	nn	nn	nn	np	nn	np	nn	np	np	nn	np	np	nn	nn	nn	np	np
ddRAD_162_70	<hkxhk>		(hh,hk,kk)	hk	hk	hk	hk	hk	hk	hk	hh	hk	hk	kk	hk	hk	hk	kk	hh	hh	hk	hh	hk	kk	hk	kk	hh	hk	hk	hh	kk	hk	hk	hh	hk	kk	hk	hk	hh	hk	kk	kk	hh	hh	hh	hk	hh	hk	kk
ddRAD_177_15	<nnxnp>		(nn,np)	nn	nn	--	nn	nn	nn	np	nn	np	np	nn	nn	np	nn	--	nn	nn	np	nn	nn	nn	nn	np	--	nn	np	np	nn	np	np	nn	nn	nn	nn	np	np	nn	np	nn	nn	np	np	nn	nn	nn	nn
ddRAD_182_73	<nnxnp>		(nn,np)	np	nn	nn	np	np	np	nn	np	nn	np	np	nn	np	np	np	nn	np	nn	nn	np	np	np	np	nn	np	np	--	np	np	nn	np	nn	nn	nn	nn	nn	np	np	--	nn	np	nn	np	nn	np	np
ddRAD_203_67	<hkxhk>		(hh,hk,kk)	hk	hk	hk	hk	kk	hk	hk	hk	hh	hk	kk	hk	hk	hh	hk	hh	hk	hk	hh	hh	kk	hk	kk	hk	hk	hk	hk	hk	hh	hk	hh	hh	hh	hh	hk	hk	hk	hk	kk	hh	hh	hk	hk	hk	hh	hh
ddRAD_204_15	<hkxhk>		(hh,hk,kk)	hk	hk	hk	hk	hh	hk	kk	hk	hk	hh	hh	hk	hk	kk	hk	kk	hk	hh	hk	kk	hh	hk	hh	hh	hk	hk	hk	kk	kk	hk	kk	kk	kk	kk	hk	hk	kk	hk	hh	kk	kk	hk	hh	hh	kk	kk
ddRAD_211_66	<nnxnp>		(nn,np)	np	nn	nn	np	np	nn	nn	np	nn	np	np	nn	np	np	np	nn	np	nn	np	np	np	np	nn	nn	np	np	nn	np	np	nn	np	nn	nn	nn	nn	--	np	nn	nn	nn	np	np	np	nn	np	np
ddRAD_218_19	<hkxhk>		(hh,hk,kk)	hk	hk	kk	hk	hk	hk	kk	kk	kk	hk	kk	--	hk	kk	hk	hh	kk	kk	hk	hh	hk	hk	hk	kk	hk	hh	hk	kk	hh	kk	hk	hh	kk	hh	hh	kk	hh	hk	hk	hk	hh	hk	hh	hh	kk	hk
ddRAD_220_56	<nnxnp>		(nn,np)	np	nn	--	nn	np	np	np	nn	np	nn	np	np	np	np	nn	np	np	np	nn	np	np	np	np	nn	nn	np	nn	nn	nn	np	np	np	np	np	np	np	np	np	nn	nn	np	np	nn	--	np	nn
ddRAD_221_62	<nnxnp>		(nn,np)	np	np	--	np	--	np	np	np	np	np	--	--	np	np	np	np	nn	np	np	np	nn	np	--	np	np	nn	np	nn	nn	np	np	np	np	np	np	nn	nn	np	nn	np	np	np	np	np	np	np
ddRAD_235_20	<lmxll>		(ll,lm)	ll	ll	ll	ll	ll	ll	lm	ll	ll	ll	ll	--	lm	ll	lm	ll	lm	ll	lm	ll	lm	ll	lm	ll	lm	ll	lm	ll	lm	ll	lm	ll	lm	ll	lm	lm	ll	ll	ll	ll	ll	ll	lm	ll	lm	lm
ddRAD_239_71	<nnxnp>		(nn,np)	nn	np	--	--	np	nn	np	np	--	--	--	--	np	np	np	nn	np	nn	np	nn	nn	nn	np	np	nn	nn	np	nn	np	np	np	nn	np	nn	np	np	nn	np	--	--	np	np	nn	np	np	--
ddRAD_242_17	<nnxnp>		(nn,np)	nn	nn	np	--	np	np	np	--	np	nn	nn	nn	nn	--	np	nn	nn	nn	nn	np	nn	--	--	np	np	np	np	np	np	np	np	--	np	np	np	np	np	nn	np	np	np	nn	nn	np	np	np
ddRAD_294_71	<nnxnp>		(nn,np)	np	np	np	np	np	nn	nn	nn	nn	nn	np	--	np	np	np	nn	nn	nn	nn	nn	np	np	np	--	np	nn	nn	np	np	nn	nn	np	np	np	np	nn	nn	np	np	nn	nn	nn	np	nn	np	np
ddRAD_298_14	<lmxll>		(ll,lm)	ll	ll	lm	--	lm	lm	ll	lm	ll	lm	ll	lm	ll	lm	lm	ll	ll	ll	lm	ll	lm	lm	ll	lm	ll	lm	lm	ll	ll	lm	lm	lm	lm	lm	lm	lm	lm	ll	ll	lm	lm	ll	lm	lm	ll	lm
ddRAD_304_70	<hkxhk>		(hh,hk,kk)	hk	hh	hk	hk	hk	hk	kk	hk	kk	hh	hk	kk	hk	kk	kk	kk	hk	hk	hh	hk	kk	hk	hk	hh	kk	hk	hh	hk	hh	hh	hk	hk	kk	kk	kk	hk	hk	hk	hh	hk	hk	hk	hk	hh	kk	hh
ddRAD_306_15	<nnxnp>		(nn,np)	np	np	nn	np	nn	np	nn	nn	np	np	np	nn	np	np	np	np	np	nn	nn	np	nn	np	nn	--	nn	np	nn	nn	nn	np	np	np	nn	np	nn	np	nn	--	np	nn	np	np	np	np	nn	nn
ddRAD_314_84	<hkxhk>		(hh,hk,kk)	--	--	hk	kk	hk	kk	kk	hk	hk	hk	kk	hk	hk	hk	hk	kk	kk	hk	kk	hk	hk	kk	kk	hk	hk	--	hh	hk	hk	kk	hh	--	hk	hk	hk	hk	hk	hk	hk	kk	hh	hh	hh	hk	kk	hh
ddRAD_323_83	<nnxnp>		(nn,np)	nn	nn	np	np	--	np	nn	nn	nn	nn	np	nn	np	np	np	nn	nn	nn	nn	nn	np	np	np	np	np	nn	nn	np	np	nn	nn	np	np	np	np	np	nn	np	np	nn	nn	nn	np	nn	np	np
ddRAD_348_7	<nnxnp>		(nn,np)	np	nn	nn	nn	np	np	nn	np	nn	np	np	np	nn	nn	nn	nn	np	np	np	nn	np	nn	np	np	nn	np	nn	nn	nn	nn	nn	nn	nn	nn	nn	np	nn	nn	np	nn	nn	nn	np	np	nn	nn
ddRAD_358_80	<nnxnp>		(nn,np)	np	nn	--	np	np	nn	nn	np	nn	np	np	np	np	np	np	nn	np	nn	nn	np	np	np	nn	nn	np	np	nn	np	np	nn	np	nn	nn	nn	nn	--	np	np	nn	nn	np	nn	np	nn	np	np
ddRAD_364_15	<nnxnp>		(nn,np)	np	np	np	nn	np	np	np	np	np	np	nn	nn	np	nn	np	np	nn	nn	nn	np	nn	nn	nn	np	np	nn	np	nn	np	nn	nn	np	np	nn	np	nn	np	np	np	np	np	nn	nn	--	np	np
ddRAD_365_10	<nnxnp>		(nn,np)	nn	np	np	--	np	np	np	--	np	nn	nn	--	--	nn	--	nn	nn	nn	nn	np	nn	--	nn	np	np	np	np	np	np	np	np	--	np	np	np	np	np	nn	nn	np	np	nn	nn	np	np	np
ddRAD_366_82	<nnxnp>		(nn,np)	--	nn	nn	nn	np	--	np	np	nn	nn	nn	np	nn	nn	nn	--	np	nn	np	nn	nn	nn	np	np	--	nn	--	nn	np	np	np	nn	np	nn	np	np	nn	nn	--	--	nn	np	np	np	np	nn
ddRAD_370_54	<hkxhk>		(hh,hk,kk)	kk	hk	hk	hk	hk	hk	hk	kk	hk	hk	hh	hk	hk	hk	hh	kk	kk	kk	kk	hk	hk	hk	hk	kk	hk	hk	hk	hk	hk	kk	kk	hk	hk	hk	hk	hk	hk	hh	hh	kk	kk	kk	hk	kk	hk	hh
ddRAD_391_55	<nnxnp>		(nn,np)	--	nn	np	--	--	np	np	--	--	--	nn	np	nn	nn	nn	np	np	nn	nn	nn	nn	nn	np	np	nn	np	nn	nn	nn	np	np	np	np	np	np	nn	np	nn	np	nn	nn	np	nn	--	np	np
ddRAD_394_31	<nnxnp>		(nn,np)	np	nn	np	nn	nn	np	np	nn	nn	np	nn	nn	nn	nn	nn	np	np	nn	nn	nn	np	nn	np	np	nn	--	nn	nn	nn	np	np	np	np	--	np	np	np	np	np	nn	nn	np	nn	nn	nn	np
ddRAD_411_40	<lmxll>		(ll,lm)	ll	ll	ll	ll	ll	ll	lm	ll	ll	ll	ll	ll	lm	ll	ll	lm	ll	lm	lm	ll	ll	lm	ll	lm	ll	ll	lm	lm	ll	lm	ll	lm	lm	lm	lm	lm	ll	ll	lm	lm	ll	lm	ll	lm	ll	ll
ddRAD_415_73	<nnxnp>		(nn,np)	nn	nn	np	nn	np	np	np	nn	np	nn	nn	np	nn	nn	nn	np	np	np	np	np	np	nn	nn	nn	np	np	np	nn	np	nn	nn	np	np	np	np	nn	nn	nn	nn	np	np	np	nn	np	np	np
ddRAD_424_81	<hkxhk>		(hh,hk,kk)	hk	hh	hh	hk	hk	hh	hh	hk	hh	hk	hk	kk	hk	kk	hk	hk	hk	hk	kk	hk	kk	kk	hk	hk	hk	hh	hh	hk	hh	hk	hk	hk	hk	hh	hk	hh	hh	kk	--	hk	hh	hk	hk	hk	hk	hh
ddRAD_440_55	<nnxnp>		(nn,np)	nn	nn	np	nn	--	np	np	--	--	--	nn	np	nn	nn	nn	np	np	nn	nn	--	np	nn	np	np	nn	np	nn	nn	nn	np	np	np	np	np	np	nn	np	nn	np	--	nn	np	nn	nn	np	np
ddRAD_461_62	<nnxnp>		(nn,np)	nn	nn	np	--	np	nn	nn	--	nn	np	--	--	np	np	np	nn	nn	np	nn	np	np	nn	nn	--	np	nn	np	np	np	nn	np	np	nn	nn	np	np	np	np	np	nn	np	np	np	nn	nn	np
ddRAD_463_77	<nnxnp>		(nn,np)	np	np	np	nn	np	np	np	--	np	--	--	--	--	--	nn	nn	nn	nn	nn	np	nn	--	nn	np	np	np	np	np	np	np	np	nn	np	np	np	np	np	nn	nn	np	np	nn	nn	np	np	np
ddRAD_467_52	<nnxnp>		(nn,np)	np	np	np	np	nn	np	nn	np	--	np	--	nn	nn	nn	np	nn	nn	nn	np	nn	nn	nn	--	np	np	--	np	np	np	nn	nn	--	--	nn	nn	nn	nn	nn	np	np	nn	nn	np	np	nn	np
ddRAD_470_27	<nnxnp>		(nn,np)	np	nn	np	np	nn	np	nn	nn	np	np	np	np	nn	nn	nn	np	nn	np	nn	np	np	np	nn	--	np	np	nn	np	--	nn	nn	--	nn	np	nn	--	np	nn	np	np	np	nn	np	nn	nn	np
ddRAD_482_66	<hkxhk>		(hh,hk,kk)	hk	hh	hh	hk	hh	hk	kk	hk	kk	kk	hk	hk	hh	hh	hk	hk	kk	hk	hk	kk	hk	hh	hk	hk	hh	kk	hk	hk	hh	hk	hk	hh	hk	hh	hh	hk	kk	hk	hk	hk	hk	hk	hh	hk	hh	hk
ddRAD_495_76	<nnxnp>		(nn,np)	np	np	np	np	--	np	np	np	np	np	nn	--	np	np	np	np	nn	np	nn	np	--	np	nn	--	np	nn	np	nn	np	np	np	np	np	np	np	nn	nn	np	--	np	np	np	np	np	np	np
ddRAD_508_68	<nnxnp>		(nn,np)	nn	nn	np	nn	np	np	np	nn	np	nn	nn	--	nn	nn	nn	np	np	nn	np	np	np	nn	--	nn	np	np	nn	nn	np	nn	nn	--	np	np	nn	nn	nn	nn	nn	np	np	nn	nn	np	nn	nn
ddRAD_528_16	<nnxnp>		(nn,np)	np	np	np	np	np	np	np	np	nn	nn	nn	np	nn	np	nn	np	nn	np	nn	np	np	np	nn	np	np	nn	np	nn	nn	nn	nn	np	np	np	np	nn	np	np	nn	nn	np	np	nn	np	np	nn
ddRAD_543_65	<nnxnp>		(nn,np)	nn	--	np	--	--	np	np	--	nn	nn	nn	np	nn	nn	--	np	np	nn	nn	nn	np	nn	np	np	nn	np	nn	nn	nn	np	np	np	np	np	np	nn	np	nn	np	nn	nn	np	nn	nn	np	np
ddRAD_556_60	<hkxhk>		(hh,hk,kk)	hk	hk	kk	hk	hk	hk	hk	hk	hh	hh	hk	kk	hk	kk	kk	kk	kk	hk	hk	kk	kk	hk	hk	kk	hk	hh	hh	hk	hk	hh	hk	hk	kk	hk	hh	hh	hk	hk	kk	hk	kk	hk	kk	kk	hk	hk
ddRAD_575_31	<nnxnp>		(nn,np)	np	np	np	nn	np	np	nn	nn	np	nn	nn	np	nn	nn	nn	nn	nn	nn	nn	np	nn	nn	nn	np	np	np	np	np	nn	np	np	nn	np	np	np	np	np	nn	nn	np	np	nn	nn	nn	np	np
ddRAD_585_71	<nnxnp>		(nn,np)	np	np	nn	np	nn	np	np	np	np	nn	np	np	nn	nn	--	np	np	nn	np	nn	nn	np	np	--	nn	np	--	--	nn	np	nn	--	np	np	nn	--	nn	np	nn	np	nn	nn	nn	np	nn	nn
ddRAD_586_82	<nnxnp>		(nn,np)	np	nn	nn	np	np	np	nn	np	np	np	nn	np	nn	nn	np	np	np	nn	np	nn	np	nn	np	np	nn	np	np	nn	nn	nn	np	np	np	nn	nn	nn	nn	nn	np	np	np	np	np	np	np	nn
ddRAD_587_67	<efxeg>		(ee,ef,eg,fg)	ef	fg	fg	fg	fg	ee	ee	ef	ee	ee	eg	--	fg	fg	eg	ef	ee	ef	ef	ee	eg	fg	eg	ef	fg	ee	ef	eg	fg	ee	ef	fg	eg	fg	fg	ef	ee	eg	eg	ef	ef	ef	fg	ef	fg	eg
ddRAD_621_28	<nnxnp>		(nn,np)	np	--	np	--	--	np	np	--	--	--	--	np	nn	nn	nn	np	np	nn	np	nn	np	nn	np	np	np	np	nn	nn	nn	np	np	np	np	np	np	nn	np	--	np	nn	nn	np	nn	nn	np	np
ddRAD_634_18	<nnxnp>		(nn,np)	np	nn	nn	np	np	nn	np	np	nn	np	np	np	np	np	np	nn	np	nn	nn	np	np	nn	nn	--	np	np	nn	np	np	nn	np	--	--	nn	nn	--	np	np	nn	nn	np	nn	np	nn	np	np
ddRAD_647_36	<nnxnp>		(nn,np)	nn	nn	nn	nn	np	nn	nn	np	nn	nn	np	np	nn	nn	nn	nn	np	nn	nn	nn	np	nn	np	nn	nn	np	nn	np	np	nn	nn	nn	nn	nn	nn	np	np	nn	np	nn	nn	nn	nn	nn	nn	nn
ddRAD_650_69	<hkxhk>		(hh,hk,kk)	hh	kk	hk	hk	hk	hk	hk	hk	hk	hk	kk	hk	kk	hh	hh	hk	hh	hk	hh	hh	hh	hk	hh	--	kk	hh	kk	kk	hk	hk	hh	hk	hk	hh	hk	--	kk	hk	hk	hk	hk	hk	hk	hk	hk	hk
ddRAD_652_73	<hkxhk>		(hh,hk,kk)	hk	hk	--	hk	hk	hk	hh	hk	hk	hh	hk	hk	hk	hh	kk	hk	hk	hk	hk	hh	hh	kk	hh	hk	hk	kk	hk	hk	hk	hk	hk	hk	hk	hk	hk	hk	hk	hk	--	hk	hk	kk	hk	hk	hk	kk
ddRAD_676_74	<hkxhk>		(hh,hk,kk)	hk	hk	kk	hk	hk	hk	hk	kk	hh	hh	hk	kk	hk	kk	hk	hh	hh	hk	hk	hk	kk	hh	hk	--	hk	hh	hh	kk	hk	hk	hk	hh	hk	hk	hh	hh	hk	kk	kk	hk	hk	hh	hh	kk	hk	kk
ddRAD_678_72	<nnxnp>		(nn,np)	nn	np	np	np	np	np	nn	nn	nn	nn	np	nn	np	np	np	nn	nn	nn	nn	nn	np	np	nn	--	np	nn	nn	np	np	nn	nn	np	np	np	np	nn	nn	np	np	nn	nn	nn	np	nn	np	np
ddRAD_685_57	<hkxhk>		(hh,hk,kk)	hk	hk	hk	hk	hk	hk	kk	hk	kk	hh	hk	--	kk	kk	hk	kk	hk	hk	hk	kk	hh	hk	hh	hh	hk	kk	hk	kk	kk	hk	kk	kk	kk	kk	hk	hk	kk	hk	hh	kk	kk	hk	hh	hh	hk	kk
ddRAD_691_70	<nnxnp>		(nn,np)	nn	nn	--	--	np	nn	nn	np	nn	--	np	np	nn	nn	nn	nn	np	nn	np	nn	np	nn	np	--	nn	np	nn	np	nn	nn	nn	--	nn	nn	--	np	np	--	np	nn	nn	--	nn	nn	nn	nn
ddRAD_701_74	<nnxnp>		(nn,np)	nn	nn	--	np	np	np	nn	nn	np	np	np	nn	nn	nn	nn	np	np	nn	np	np	np	np	--	--	np	np	np	nn	np	nn	nn	np	nn	nn	np	--	nn	np	np	nn	--	--	--	np	--	--
ddRAD_705_16	<hkxhk>		(hh,hk,kk)	hk	hk	kk	hk	hk	hk	kk	--	kk	hk	--	hk	hk	kk	hk	hh	hk	kk	hk	hh	hk	hk	hk	hk	hk	hh	hk	kk	hh	kk	hh	hh	kk	hh	hh	kk	hk	hk	hk	hk	hh	hk	hh	hh	kk	hk
ddRAD_723_57	<nnxnp>		(nn,np)	nn	np	np	np	np	--	np	np	np	np	--	nn	nn	np	nn	nn	np	np	nn	np	np	nn	np	np	nn	--	np	nn	--	np	nn	nn	nn	np	nn	--	nn	np	nn	nn	nn	nn	np	nn	np	nn
ddRAD_731_15	<nnxnp>		(nn,np)	np	nn	nn	np	np	nn	nn	np	nn	np	np	--	np	np	np	nn	np	nn	nn	np	np	np	nn	nn	np	np	--	np	np	nn	np	nn	nn	nn	nn	nn	np	np	--	--	np	nn	np	nn	np	np
ddRAD_746_55	<hkxhk>		(hh,hk,kk)	hk	hh	hk	hk	hk	hk	hh	hk	hk	hk	--	kk	hh	hk	kk	hk	hk	hh	kk	hh	kk	hk	hk	hh	hk	hk	kk	hh	hh	hk	kk	kk	kk	hk	hk	hk	hk	hh	hk	kk	hk	hk	kk	kk	hk	hk
ddRAD_806_76	<nnxnp>		(nn,np)	np	np	np	np	np	np	np	nn	np	nn	nn	--	nn	nn	--	nn	nn	nn	nn	np	--	nn	--	np	np	np	np	np	np	np	np	nn	np	np	np	np	np	nn	nn	np	np	nn	nn	np	np	np
ddRAD_810_65	<hkxhk>		(hh,hk,kk)	hk	hk	hk	hk	hk	hk	kk	--	hk	hk	--	hk	hk	hk	hk	kk	kk	kk	kk	hk	hh	hk	hk	kk	hk	hk	hk	hh	hk	kk	hk	hk	hh	hk	hk	hk	hk	hh	--	kk	kk	kk	hk	kk	hk	hk
ddRAD_820_78	<hkxhk>		(hh,hk,kk)	hh	hk	hk	hk	hk	hk	hk	kk	hh	hk	kk	hk	hk	hk	kk	hk	hh	hk	hk	hh	hk	hh	hk	hk	hk	hh	hh	hh	kk	hk	hh	hk	hk	hk	hh	hk	hk	kk	hk	hh	hk	hk	kk	hk	hh	hk
ddRAD_852_21	<nnxnp>		(nn,np)	nn	--	np	nn	np	np	np	--	np	nn	nn	--	nn	nn	nn	np	np	nn	np	np	np	nn	nn	--	np	np	nn	nn	np	nn	nn	nn	nn	np	nn	nn	nn	nn	nn	np	np	nn	nn	np	nn	nn
ddRAD_871_57	<hkxhk>		(hh,hk,kk)	hk	hk	kk	hk	hh	hk	hk	hk	hk	hk	hh	kk	hk	hk	hk	hk	kk	hh	hk	hk	hh	hk	hk	kk	hk	hk	hk	hh	hh	hk	kk	hk	hk	kk	hk	hk	hk	hk	hk	hk	kk	hk	hk	kk	hk	hh
ddRAD_872_24	<hkxhk>		(hh,hk,kk)	hh	hk	hk	--	hk	hk	kk	kk	hh	hk	hk	hh	kk	hh	hk	hk	hk	hk	hk	hh	hh	hk	hk	hk	hk	hk	kk	hk	kk	hk	hk	hk	kk	hk	hk	hk	hk	hk	hh	hk	hk	hh	hh	hk	kk	hk
ddRAD_872_81	<nnxnp>		(nn,np)	--	np	nn	--	np	nn	np	np	--	--	nn	nn	np	nn	np	nn	np	np	np	nn	nn	nn	np	np	np	nn	np	nn	np	np	np	np	np	nn	np	np	nn	np	nn	nn	nn	nn	nn	np	np	nn
ddRAD_876_21	<nnxnp>		(nn,np)	np	nn	nn	np	np	nn	nn	np	nn	np	np	--	np	np	np	nn	np	nn	nn	np	np	np	nn	nn	np	np	--	np	np	nn	np	nn	nn	nn	nn	nn	np	np	nn	nn	np	nn	np	nn	np	np
ddRAD_877_63	<nnxnp>		(nn,np)	np	np	nn	np	nn	np	nn	nn	np	np	np	nn	np	np	np	np	np	nn	np	nn	nn	np	nn	np	np	nn	nn	nn	np	np	np	np	nn	np	nn	np	nn	nn	np	nn	nn	np	np	np	nn	nn
ddRAD_880_70	<hkxhk>		(hh,hk,kk)	kk	hk	hk	hk	hh	hk	hh	hk	hk	hk	hk	hk	hk	kk	hk	hk	hh	hk	hh	hh	hh	kk	kk	hk	hh	hh	kk	kk	hh	kk	kk	hk	hk	hk	kk	hk	hk	hk	--	hk	hk	hk	hk	hk	kk	hk
ddRAD_898_68	<lmxll>		(ll,lm)	lm	ll	ll	lm	lm	ll	ll	lm	ll	ll	ll	lm	ll	lm	ll	ll	ll	ll	lm	lm	lm	lm	ll	lm	lm	ll	ll	lm	ll	lm	lm	ll	lm	ll	lm	lm	ll	lm	lm	lm	ll	ll	ll	lm	lm	ll
ddRAD_905_70	<lmxll>		(ll,lm)	lm	--	--	lm	lm	lm	ll	lm	ll	ll	lm	--	lm	ll	lm	ll	lm	ll	lm	lm	ll	lm	ll	lm	ll	lm	ll	ll	lm	lm	lm	lm	ll	lm	lm	--	lm	lm	ll	lm	lm	lm	lm	lm	ll	lm
ddRAD_915_72	<nnxnp>		(nn,np)	nn	nn	nn	nn	np	nn	nn	np	nn	nn	np	np	nn	np	nn	nn	np	np	np	nn	np	np	np	nn	nn	np	--	np	nn	np	np	nn	nn	np	nn	np	nn	nn	--	np	nn	np	np	nn	np	nn
ddRAD_925_63	<lmxll>		(ll,lm)	lm	lm	lm	lm	lm	lm	lm	lm	ll	lm	lm	--	lm	lm	lm	ll	lm	lm	lm	lm	lm	lm	lm	--	lm	lm	ll	lm	lm	lm	lm	lm	ll	ll	lm	lm	lm	lm	lm	lm	lm	ll	lm	ll	lm	lm
ddRAD_932_58	<hkxhk>		(hh,hk,kk)	hk	hk	hh	--	hk	hk	hh	hh	hh	hk	hh	hh	hk	hh	hk	kk	hk	hh	hk	kk	hk	hk	hk	hk	hk	kk	hk	hk	kk	hk	hk	kk	hh	kk	kk	hh	hk	hk	hk	hk	kk	hh	kk	kk	hh	hk
ddRAD_941_17	<lmxll>		(ll,lm)	lm	ll	lm	--	ll	ll	lm	lm	ll	lm	ll	ll	lm	ll	ll	lm	ll	lm	ll	ll	ll	lm	ll	ll	ll	lm	lm	ll	lm	ll	lm	--	lm	lm	ll	ll	lm	lm	ll	lm	lm	lm	ll	ll	lm	lm
ddRAD_944_65	<nnxnp>		(nn,np)	nn	np	np	np	nn	np	np	--	np	nn	nn	nn	np	np	np	np	nn	nn	nn	np	nn	np	nn	--	np	nn	np	np	np	np	np	np	np	np	np	nn	np	np	nn	np	np	np	np	nn	np	np
ddRAD_952_27	<hkxhk>		(hh,hk,kk)	hk	hk	hk	hk	hk	hk	hh	hh	hk	hh	hk	--	hk	hk	hh	hh	hh	hh	hk	kk	hk	hk	hh	kk	kk	hk	hk	kk	hk	kk	kk	hh	kk	hk	kk	--	hk	hk	hk	--	hk	hh	hh	hk	kk	hk
ddRAD_958_29	<nnxnp>		(nn,np)	np	np	np	np	nn	np	nn	nn	np	np	np	np	nn	np	nn	np	nn	nn	nn	np	np	np	nn	nn	np	np	nn	np	nn	nn	nn	--	nn	np	--	nn	np	nn	np	np	np	np	np	nn	nn	np
ddRAD_959_56	<hkxhk>		(hh,hk,kk)	hk	hk	hk	hk	hk	hk	hk	hk	hk	hk	--	--	hk	hk	hh	kk	hh	hk	hh	hh	hk	hh	hk	hk	hk	hk	kk	hk	hk	hk	hk	kk	hh	hk	hh	kk	hk	hk	hk	hh	hk	hk	hk	hk	hh	hh
ddRAD_x968_82	<lmxll>		(ll,lm)	lm	ll	ll	lm	lm	lm	ll	lm	lm	lm	lm	lm	lm	ll	lm	ll	lm	ll	lm	ll	lm	--	lm	ll	ll	lm	lm	lm	lm	lm	lm	ll	ll	lm	ll	lm	lm	ll	lm	lm	ll	ll	lm	ll	ll	lm
ddRAD_982_34	<nnxnp>		(nn,np)	nn	nn	nn	nn	np	np	nn	np	nn	--	np	np	nn	nn	nn	nn	np	nn	np	nn	np	nn	np	np	nn	np	nn	np	nn	nn	nn	--	nn	nn	nn	np	np	nn	np	nn	nn	nn	nn	--	nn	nn
ddRAD_993_69	<nnxnp>		(nn,np)	nn	nn	np	nn	np	np	np	nn	np	nn	--	nn	nn	nn	nn	np	np	nn	np	np	np	nn	nn	--	np	np	nn	nn	np	nn	nn	nn	np	np	nn	--	nn	nn	--	np	np	nn	nn	np	nn	nn
ddRAD_x1007_18	<lmxll>		(ll,lm)	lm	ll	ll	lm	lm	lm	ll	--	lm	lm	lm	--	lm	ll	lm	ll	lm	lm	lm	ll	lm	ll	ll	--	ll	ll	lm	lm	lm	lm	lm	lm	ll	lm	ll	lm	lm	ll	lm	lm	ll	ll	lm	ll	ll	lm
ddRAD_1009_70	<nnxnp>		(nn,np)	np	np	np	np	np	np	np	np	np	--	np	np	np	np	np	np	np	np	nn	np	np	np	np	nn	np	np	nn	np	np	nn	np	nn	nn	nn	nn	nn	np	np	nn	np	np	np	np	nn	np	np
ddRAD_1012_53	<nnxnp>		(nn,np)	nn	nn	--	np	nn	np	nn	np	nn	np	np	nn	nn	np	np	np	np	np	nn	nn	np	nn	nn	nn	--	--	--	nn	np	--	nn	np	--	nn	--	nn	nn	np	np	nn	nn	np	np	np	nn	nn
ddRAD_1031_84	<nnxnp>		(nn,np)	nn	np	np	np	nn	np	nn	np	nn	np	--	np	--	nn	np	nn	nn	nn	np	--	nn	nn	nn	np	np	--	np	np	np	nn	nn	nn	nn	nn	nn	--	np	np	np	np	np	nn	np	np	nn	np
ddRAD_1045_64	<nnxnp>		(nn,np)	np	nn	--	--	nn	np	nn	--	nn	nn	np	np	np	--	np	nn	nn	nn	np	nn	nn	np	--	--	np	np	nn	np	np	nn	np	np	np	nn	np	nn	np	nn	np	np	np	np	nn	nn	nn	np
ddRAD_1069_27	<hkxhk>		(hh,hk,kk)	hk	hk	hk	hk	hk	hk	kk	hk	hk	hk	--	hk	hk	hh	hk	hk	hk	hk	kk	kk	kk	hh	hh	hk	hk	kk	hk	hh	kk	hh	hh	hk	hk	hk	hk	hk	hk	hk	hh	hh	hk	hk	hk	hk	hh	hk
ddRAD_1076_16	<nnxnp>		(nn,np)	nn	np	np	nn	nn	nn	np	nn	nn	nn	np	nn	np	nn	nn	nn	nn	np	--	nn	nn	np	nn	--	np	nn	nn	np	np	np	np	nn	nn	np	np	np	np	np	np	np	nn	nn	nn	nn	nn	np
ddRAD_1078_51	<nnxnp>		(nn,np)	nn	nn	nn	nn	nn	np	np	np	nn	np	np	nn	nn	np	np	np	np	np	nn	nn	np	nn	nn	nn	nn	nn	nn	nn	np	np	nn	np	nn	nn	nn	nn	np	np	np	nn	nn	nn	np	np	nn	nn
ddRAD_1090_69	<hkxhk>		(hh,hk,kk)	hk	hk	hk	hk	hh	hk	kk	--	hk	kk	hk	hh	kk	--	hk	hk	hk	hk	hk	hk	kk	hh	hk	hh	kk	hk	hk	kk	hk	hh	hk	hh	hk	hh	hh	hk	hk	hk	hk	hk	hk	hk	hk	hh	kk	hk
ddRAD_1092_33	<nnxnp>		(nn,np)	np	np	np	np	np	np	nn	nn	np	nn	nn	np	nn	nn	nn	nn	nn	nn	nn	np	nn	nn	nn	np	np	np	np	np	nn	np	np	nn	np	np	np	np	np	np	nn	np	np	nn	nn	np	np	np
ddRAD_1111_55	<hkxhk>		(hh,hk,kk)	hk	hh	hk	hk	hk	hk	hh	hk	hk	hk	hh	kk	hh	hk	kk	hk	hk	hh	kk	hh	kk	hk	hk	hh	hk	hk	kk	hh	hh	hk	kk	kk	kk	hk	hk	hk	hk	hh	hk	kk	hk	hk	kk	kk	hk	hk
ddRAD_1118_60	<nnxnp>		(nn,np)	nn	np	np	--	nn	nn	np	nn	nn	nn	np	nn	np	np	nn	nn	nn	np	nn	np	nn	np	nn	--	np	nn	--	np	np	np	np	--	nn	np	np	np	np	np	nn	--	nn	nn	nn	nn	nn	np
ddRAD_1140_56	<hkxhk>		(hh,hk,kk)	kk	hk	hh	kk	kk	hh	hk	hh	--	hk	hk	hk	hk	hh	hk	kk	kk	hk	hk	hk	hk	hh	kk	kk	hk	kk	hk	hk	hk	hh	hk	hk	hk	hh	hh	hh	hh	hk	kk	hk	kk	kk	hk	hk	kk	hh
ddRAD_1142_68	<nnxnp>		(nn,np)	np	np	np	np	np	np	nn	nn	nn	nn	nn	np	nn	nn	nn	nn	nn	nn	nn	np	nn	nn	nn	np	np	np	np	np	nn	np	np	nn	np	np	np	np	np	nn	nn	np	np	nn	nn	np	np	np
ddRAD_1143_35	<nnxnp>		(nn,np)	np	np	nn	np	nn	np	nn	np	nn	np	np	np	np	np	np	nn	nn	np	nn	nn	nn	np	np	np	nn	nn	np	np	--	np	np	np	nn	nn	np	np	np	np	np	--	np	np	np	nn	np	np
ddRAD_1145_21	<hkxhk>		(hh,hk,kk)	hk	hk	hk	hk	hh	hk	hk	hk	hk	hk	hh	hk	hh	hk	hh	hk	hk	hk	hk	hk	kk	kk	hh	hk	hh	hk	hh	hk	hk	hk	hk	hk	hk	hk	hk	hk	hk	hh	hh	hk	hk	hk	hk	hk	hk	hh
ddRAD_1153_63	<nnxnp>		(nn,np)	nn	--	np	--	--	np	np	--	--	nn	nn	np	nn	nn	nn	np	np	nn	nn	nn	np	nn	np	np	nn	np	nn	nn	nn	np	np	np	np	np	np	nn	np	nn	np	nn	nn	np	nn	nn	np	np
ddRAD_1155_71	<hkxhk>		(hh,hk,kk)	hk	hk	hk	hk	hk	hk	hk	hk	hk	kk	hk	hk	kk	kk	hk	hk	hk	hk	hk	hk	kk	hh	hk	hh	kk	hk	hk	kk	kk	hh	hk	--	hk	hh	hh	hk	hk	hk	hk	hk	hk	hk	hk	hh	kk	hk
ddRAD_1160_74	<nnxnp>		(nn,np)	np	np	np	nn	nn	np	np	np	np	nn	np	np	np	np	nn	np	np	np	np	nn	nn	nn	np	np	nn	np	np	nn	np	np	nn	np	np	np	np	np	nn	--	np	np	np	np	np	np	np	np
ddRAD_1166_61	<nnxnp>		(nn,np)	np	nn	np	np	np	np	nn	--	np	np	np	--	nn	np	nn	np	nn	nn	nn	np	np	np	nn	nn	np	np	nn	np	nn	nn	nn	--	nn	np	--	nn	np	nn	np	np	np	nn	np	nn	nn	np
ddRAD_1173_63	<nnxnp>		(nn,np)	np	np	np	np	np	nn	np	np	--	np	np	nn	nn	np	nn	nn	np	np	nn	np	np	nn	np	np	nn	--	np	nn	--	np	nn	nn	nn	np	nn	nn	nn	np	nn	nn	nn	nn	np	nn	np	nn
ddRAD_1175_56	<nnxnp>		(nn,np)	nn	np	np	np	np	nn	nn	nn	nn	nn	np	--	np	np	np	nn	nn	nn	nn	nn	np	np	np	--	np	nn	nn	np	np	nn	nn	np	np	np	np	np	nn	np	np	nn	nn	nn	np	nn	np	np
ddRAD_1181_77	<nnxnp>		(nn,np)	nn	np	np	np	np	nn	nn	--	--	nn	np	--	np	np	np	nn	nn	nn	nn	nn	np	np	nn	nn	np	nn	nn	np	np	nn	nn	np	np	np	np	nn	nn	np	np	nn	nn	nn	np	nn	np	np
ddRAD_1183_69	<hkxhk>		(hh,hk,kk)	kk	kk	hh	kk	hk	hk	kk	hk	hk	hk	--	hk	hk	hk	hk	hk	kk	hk	hk	hk	hk	kk	kk	hk	hk	kk	hh	hk	hk	hk	hh	hh	hk	hk	hk	hh	hk	hk	hk	kk	hk	hh	hh	hk	kk	hh
ddRAD_1195_23	<nnxnp>		(nn,np)	np	nn	np	np	nn	np	nn	nn	np	np	np	np	nn	nn	nn	np	nn	nn	nn	np	np	np	nn	--	np	np	nn	np	nn	nn	nn	--	--	np	nn	--	np	nn	np	np	np	nn	np	nn	nn	np
ddRAD_1198_21	<hkxhk>		(hh,hk,kk)	hk	kk	hh	hk	hk	kk	kk	hk	hk	hk	--	hk	hk	hk	hk	hk	kk	hk	hk	hk	hk	kk	kk	hk	hk	kk	hk	hk	hk	hk	hh	hh	hk	hk	hk	hh	hk	hh	hk	kk	hk	hh	hh	hk	kk	hh
ddRAD_1198_58	<nnxnp>		(nn,np)	nn	nn	np	nn	np	nn	nn	--	--	np	--	--	np	np	np	nn	nn	np	np	np	np	nn	nn	np	np	nn	np	np	np	nn	np	np	nn	nn	np	np	np	np	np	nn	np	np	np	nn	nn	np
ddRAD_1199_31	<nnxnp>		(nn,np)	np	np	--	np	nn	nn	nn	np	nn	np	np	np	np	np	np	nn	nn	np	nn	--	np	np	np	np	nn	nn	np	np	nn	np	np	np	nn	nn	np	np	np	np	np	--	nn	np	np	nn	np	np
ddRAD_1203_56	<nnxnp>		(nn,np)	np	nn	nn	np	np	np	nn	nn	np	np	np	np	nn	nn	np	np	np	nn	np	nn	np	nn	np	np	nn	np	np	--	nn	nn	np	np	np	nn	nn	--	nn	nn	np	np	np	np	np	np	np	nn
ddRAD_1205_58	<nnxnp>		(nn,np)	nn	np	np	nn	nn	np	np	np	nn	nn	np	nn	np	np	nn	nn	nn	np	nn	np	nn	np	nn	nn	np	--	nn	np	np	np	nn	nn	nn	np	np	np	np	np	--	nn	nn	np	nn	nn	nn	np
ddRAD_1207_79	<hkxhk>		(hh,hk,kk)	hk	hk	hh	--	hk	hk	hk	hk	hk	hk	kk	hk	kk	hk	hk	hk	kk	hk	hk	kk	hk	kk	hk	hk	hk	kk	hk	hh	hk	hk	kk	kk	hk	hk	hk	hk	hk	hh	hk	hh	kk	kk	hh	hk	hk	hk
ddRAD_1211_57	<hkxhk>		(hh,hk,kk)	kk	hk	hk	hk	kk	hk	hk	hk	hh	kk	hk	hh	hh	hh	hk	hh	hk	kk	hk	hh	kk	hk	kk	kk	hk	hh	hk	hh	hh	hk	hh	hh	hh	hh	hk	hk	hh	hk	kk	hh	hh	hk	kk	kk	hk	hh
ddRAD_1235_83	<nnxnp>		(nn,np)	--	np	nn	--	np	nn	np	np	--	nn	--	--	np	nn	np	nn	np	np	np	nn	nn	nn	np	np	nn	--	np	nn	np	np	np	np	np	nn	np	np	nn	np	--	nn	nn	np	nn	np	np	nn
ddRAD_1243_72	<nnxnp>		(nn,np)	np	nn	nn	--	nn	np	nn	np	np	nn	np	np	np	nn	np	nn	nn	nn	np	nn	nn	np	np	nn	np	np	--	np	np	nn	np	np	nn	nn	np	nn	np	np	np	np	np	np	nn	nn	nn	np
ddRAD_1245_66	<hkxhk>		(hh,hk,kk)	hk	kk	--	hk	hk	hk	kk	--	kk	hk	hk	hh	hk	hh	hk	hk	hk	hk	hh	hk	hh	hh	hk	hk	hk	kk	kk	hk	kk	hk	hk	hk	hk	kk	hk	hk	kk	hh	hh	hk	hk	hk	hk	hk	hk	kk
ddRAD_1248_30	<nnxnp>		(nn,np)	np	np	--	np	nn	np	nn	np	np	np	np	np	np	np	np	np	np	np	nn	nn	nn	np	nn	np	nn	nn	nn	nn	nn	np	np	np	nn	np	nn	np	nn	nn	np	nn	nn	np	np	nn	np	np
ddRAD_1249_65	<hkxhk>		(hh,hk,kk)	hk	hk	hh	--	hk	hk	hk	hh	hk	hh	kk	hk	hk	hk	hh	hk	kk	hk	hk	kk	hk	kk	hk	hk	hh	--	hk	hh	hk	kk	hk	kk	hk	hk	hk	--	hk	hk	hk	hh	hk	kk	hh	hk	hk	hk
ddRAD_1252_32	<hkxhk>		(hh,hk,kk)	hk	hk	hk	hk	hk	hk	hk	hk	hk	hk	hk	hk	hk	hk	hk	kk	hk	kk	hk	hk	hk	kk	hk	hk	hk	hk	kk	hk	hk	kk	hk	hk	kk	kk	kk	kk	hk	hk	kk	kk	hk	kk	hk	kk	hk	hk
ddRAD_1289_66	<nnxnp>		(nn,np)	np	np	nn	np	nn	np	nn	np	nn	np	np	np	np	np	np	nn	nn	np	np	np	nn	np	np	np	nn	nn	nn	np	nn	np	np	np	nn	nn	np	np	np	np	np	nn	nn	np	np	nn	np	np
ddRAD_1306_16	<nnxnp>		(nn,np)	np	nn	nn	nn	np	nn	np	np	np	nn	np	np	np	np	nn	np	np	np	nn	np	np	np	np	nn	nn	np	nn	nn	nn	np	np	np	np	np	np	np	np	np	nn	nn	np	np	nn	nn	np	nn
ddRAD_1308_26	<nnxnp>		(nn,np)	np	np	nn	--	nn	np	np	nn	np	np	nn	nn	np	np	np	np	nn	np	np	np	nn	np	nn	np	np	nn	np	nn	nn	np	np	np	np	np	np	nn	nn	np	nn	np	np	np	np	np	np	np
ddRAD_1321_77	<nnxnp>		(nn,np)	np	nn	nn	np	np	np	nn	np	nn	np	np	nn	np	np	np	nn	np	nn	nn	np	np	np	nn	--	np	np	nn	np	np	nn	np	--	--	nn	nn	nn	np	np	nn	nn	np	np	np	nn	np	np
ddRAD_1350_55	<nnxnp>		(nn,np)	np	np	np	np	np	np	np	np	np	nn	np	np	nn	nn	nn	np	np	nn	np	nn	nn	np	np	nn	nn	np	nn	nn	nn	np	nn	nn	np	np	nn	nn	nn	nn	nn	np	np	nn	nn	np	np	nn
ddRAD_1386_51	<nnxnp>		(nn,np)	np	np	nn	nn	nn	nn	nn	nn	np	nn	np	np	nn	np	np	np	np	nn	nn	nn	nn	np	nn	np	np	np	nn	nn	nn	np	np	np	nn	np	nn	nn	np	np	np	nn	nn	nn	nn	nn	np	nn
ddRAD_1461_71	<lmxll>		(ll,lm)	--	ll	ll	ll	ll	lm	lm	lm	lm	ll	ll	lm	ll	lm	--	lm	lm	ll	lm	lm	ll	ll	ll	--	ll	lm	ll	lm	lm	ll	lm	lm	lm	lm	ll	lm	lm	--	--	lm	lm	lm	ll	ll	lm	lm
ddRAD_1466_24	<efxeg>		(ee,ef,eg,fg)	ee	eg	eg	eg	ee	eg	ef	fg	ef	ef	ee	ef	ee	ef	eg	ee	ee	ef	eg	ee	ef	ee	ef	eg	eg	ef	eg	eg	eg	ee	ef	ef	ef	ef	ef	ef	ef	ef	eg	eg	ef	eg	eg	eg	ef	eg
ddRAD_1469_70	<nnxnp>		(nn,np)	np	np	np	--	np	np	np	np	np	nn	nn	nn	nn	nn	nn	nn	--	nn	nn	np	nn	--	nn	np	np	np	np	np	np	np	np	--	--	np	np	--	np	np	nn	np	np	nn	nn	np	np	np
ddRAD_1470_64	<lmxll>		(ll,lm)	lm	lm	lm	ll	lm	lm	lm	lm	lm	ll	ll	ll	ll	lm	ll	lm	ll	ll	ll	lm	ll	lm	lm	lm	lm	lm	ll	ll	ll	ll	ll	ll	lm	ll	lm	--	ll	lm	--	--	lm	lm	ll	lm	lm	ll
ddRAD_1483_69	<nnxnp>		(nn,np)	np	np	--	np	nn	np	np	nn	np	np	nn	--	np	np	np	np	nn	np	np	np	nn	np	np	np	np	nn	np	nn	nn	np	np	np	np	np	np	--	np	np	nn	np	np	np	np	np	np	np
ddRAD_1503_23	<lmxll>		(ll,lm)	lm	ll	lm	ll	lm	lm	ll	ll	lm	ll	ll	ll	ll	lm	ll	lm	lm	ll	ll	lm	lm	lm	lm	--	ll	lm	lm	lm	lm	lm	lm	ll	lm	lm	lm	ll	ll	ll	lm	lm	lm	ll	ll	lm	lm	ll
ddRAD_1507_56	<hkxhk>		(hh,hk,kk)	hk	hk	hk	kk	hk	hk	hk	hk	hk	kk	hk	hk	kk	hk	kk	kk	kk	kk	hk	hh	hk	hk	kk	hh	hh	hk	hk	hh	hk	hh	hh	kk	hh	hk	hh	hk	hk	hk	hk	hh	hk	kk	kk	hh	hh	hk
ddRAD_1526_71	<nnxnp>		(nn,np)	np	np	nn	nn	np	np	nn	np	nn	np	nn	--	np	nn	np	np	np	nn	nn	np	--	nn	np	--	np	np	np	nn	np	nn	np	np	nn	np	np	--	np	np	np	nn	np	nn	np	np	nn	np
ddRAD_1529_73	<lmxll>		(ll,lm)	lm	lm	lm	lm	lm	lm	lm	lm	lm	lm	lm	--	lm	lm	lm	ll	lm	lm	ll	ll	lm	lm	lm	lm	lm	ll	lm	lm	ll	lm	ll	ll	lm	ll	ll	lm	lm	lm	lm	lm	ll	lm	ll	ll	lm	lm
ddRAD_1530_14	<nnxnp>		(nn,np)	nn	np	np	--	nn	np	np	nn	np	nn	--	np	nn	nn	nn	np	nn	np	np	nn	nn	nn	np	np	nn	nn	np	nn	nn	np	nn	np	np	np	np	np	nn	nn	np	np	nn	np	nn	np	nn	nn
ddRAD_1536_29	<nnxnp>		(nn,np)	nn	nn	--	--	nn	nn	np	nn	np	np	nn	nn	nn	nn	np	np	nn	nn	nn	np	np	nn	nn	np	np	np	np	nn	np	np	nn	np	nn	nn	np	np	np	nn	nn	nn	nn	nn	nn	np	nn	np
ddRAD_1539_67	<nnxnp>		(nn,np)	np	nn	np	nn	np	np	np	nn	np	nn	np	nn	nn	nn	nn	np	np	nn	np	np	np	nn	nn	nn	np	np	nn	nn	np	nn	nn	nn	np	np	nn	nn	np	nn	nn	np	np	nn	nn	np	nn	nn
ddRAD_1540_62	<nnxnp>		(nn,np)	np	np	np	np	np	np	np	np	np	nn	nn	nn	nn	nn	nn	nn	nn	nn	nn	np	nn	nn	--	np	np	np	np	np	np	np	np	nn	np	np	np	--	np	np	nn	np	np	nn	nn	np	np	np
ddRAD_1550_76	<nnxnp>		(nn,np)	np	np	nn	np	nn	np	nn	np	nn	np	np	np	np	np	np	nn	nn	np	np	nn	nn	np	np	np	nn	nn	nn	np	nn	np	np	np	nn	nn	np	np	np	np	np	nn	nn	np	np	nn	np	np
ddRAD_1560_58	<nnxnp>		(nn,np)	nn	nn	--	np	nn	np	nn	np	--	np	np	np	np	np	np	np	np	np	np	nn	np	np	np	nn	nn	--	--	nn	np	nn	nn	np	nn	nn	nn	nn	nn	np	np	nn	nn	np	np	nn	--	nn
ddRAD_1563_22	<hkxhk>		(hh,hk,kk)	kk	hk	hk	--	hk	kk	hk	hk	kk	hk	hk	kk	hh	kk	hk	hk	hk	hh	hk	kk	kk	hk	hk	hk	kk	hk	hh	kk	hh	hk	hk	hk	hh	hk	hk	hk	hk	hh	kk	hk	hk	hk	kk	hk	hh	hk
ddRAD_1564_76	<nnxnp>		(nn,np)	np	np	nn	np	nn	np	nn	np	np	np	np	--	np	np	np	np	np	nn	nn	nn	nn	np	np	np	nn	np	nn	nn	nn	np	np	np	nn	np	nn	np	nn	np	np	--	nn	nn	np	np	--	nn
ddRAD_1569_81	<nnxnp>		(nn,np)	nn	nn	nn	np	nn	np	nn	np	nn	np	np	np	np	np	np	np	np	np	np	nn	np	np	np	np	nn	nn	nn	nn	nn	nn	nn	np	nn	nn	nn	--	nn	np	np	nn	nn	np	np	nn	--	nn
ddRAD_1574_54	<nnxnp>		(nn,np)	np	np	np	nn	np	np	np	nn	np	nn	nn	np	nn	nn	nn	nn	nn	nn	np	np	nn	nn	nn	np	np	np	np	np	nn	np	np	nn	np	np	np	--	np	np	nn	np	np	nn	nn	np	np	np
ddRAD_1595_78	<nnxnp>		(nn,np)	np	np	nn	np	np	np	np	np	nn	nn	--	--	np	np	nn	np	nn	np	nn	nn	np	np	nn	nn	nn	np	nn	np	np	np	nn	np	nn	nn	np	nn	nn	--	np	nn	nn	nn	np	nn	np	np
ddRAD_1609_67	<nnxnp>		(nn,np)	np	nn	nn	--	np	nn	np	nn	np	nn	np	np	np	np	nn	np	np	np	nn	np	np	np	np	--	nn	np	nn	nn	nn	np	np	np	np	np	np	np	nn	np	--	--	np	np	nn	nn	np	nn
ddRAD_1636_59	<nnxnp>		(nn,np)	nn	nn	np	--	np	np	np	np	nn	nn	nn	np	np	nn	nn	nn	nn	np	np	np	np	nn	np	nn	np	nn	np	np	np	nn	nn	nn	np	nn	np	nn	np	nn	--	np	np	np	nn	nn	np	np
ddRAD_1646_64	<nnxnp>		(nn,np)	nn	np	np	np	np	np	nn	--	nn	nn	np	--	np	np	np	--	nn	nn	nn	nn	np	np	np	nn	np	--	nn	np	np	nn	nn	np	np	np	np	nn	nn	np	np	nn	nn	nn	np	nn	np	np
ddRAD_1657_82	<nnxnp>		(nn,np)	--	np	np	nn	nn	np	np	nn	--	nn	np	--	np	np	nn	nn	nn	np	nn	np	nn	np	nn	nn	np	nn	nn	np	np	np	nn	nn	nn	np	np	np	np	np	--	--	nn	nn	nn	nn	--	np
ddRAD_1669_66	<nnxnp>		(nn,np)	np	np	np	np	nn	np	np	nn	np	np	nn	nn	np	np	np	np	nn	np	nn	np	nn	np	nn	nn	np	nn	np	nn	np	np	np	np	np	np	np	nn	nn	np	nn	np	np	np	np	np	np	np
ddRAD_1676_79	<nnxnp>		(nn,np)	np	np	np	np	np	np	np	nn	nn	np	np	np	np	np	nn	np	nn	np	np	nn	np	nn	nn	--	np	np	np	np	np	np	np	np	nn	np	np	np	np	np	np	nn	np	np	np	nn	nn	nn
ddRAD_1678_34	<nnxnp>		(nn,np)	np	np	np	np	nn	np	np	np	nn	nn	np	np	np	np	nn	nn	nn	np	nn	np	nn	np	np	np	nn	nn	nn	np	np	np	nn	nn	nn	np	np	np	np	np	--	--	nn	nn	np	nn	nn	np
ddRAD_1721_77	<hkxhk>		(hh,hk,kk)	hk	kk	hh	hk	hk	hk	hk	kk	hk	kk	kk	kk	kk	hk	kk	hk	hk	kk	hk	hk	hk	hk	hk	kk	hk	hk	hk	hk	hk	hk	hk	kk	hh	hh	hk	kk	kk	kk	hk	hh	hh	kk	hk	hh	hk	kk
ddRAD_1725_21	<lmxll>		(ll,lm)	ll	ll	--	ll	lm	lm	ll	lm	ll	lm	--	--	ll	ll	ll	lm	lm	ll	lm	lm	ll	lm	lm	lm	lm	lm	ll	lm	lm	lm	lm	ll	lm	ll	ll	ll	lm	lm	ll	ll	lm	lm	lm	lm	ll	ll
ddRAD_1749_54	<nnxnp>		(nn,np)	np	np	np	nn	nn	np	nn	nn	np	np	np	np	nn	np	nn	np	nn	nn	nn	np	np	np	nn	nn	np	np	nn	np	--	nn	nn	nn	nn	np	nn	nn	np	nn	np	np	np	nn	np	nn	nn	np
ddRAD_1835_82	<nnxnp>		(nn,np)	np	np	np	np	nn	np	np	np	nn	np	nn	nn	np	np	np	np	nn	np	np	np	np	np	np	--	np	nn	np	nn	nn	np	np	--	nn	np	np	nn	np	np	nn	np	np	np	np	np	np	np
ddRAD_1837_75	<nnxnp>		(nn,np)	np	--	nn	--	np	np	nn	np	--	np	--	nn	nn	nn	nn	nn	np	np	np	nn	np	nn	np	np	--	--	nn	nn	--	np	nn	--	--	nn	nn	np	nn	nn	np	nn	--	nn	np	np	--	--
ddRAD_1847_80	<hkxhk>		(hh,hk,kk)	hk	kk	hh	hk	hk	kk	kk	hk	hk	hk	--	hk	hk	hk	hk	hk	kk	hk	kk	hk	hk	kk	kk	hk	hk	kk	hh	hk	hk	kk	hh	hh	hk	hk	hk	--	hk	hh	hk	--	hh	hk	hh	hk	kk	hh
ddRAD_1850_60	<nnxnp>		(nn,np)	nn	np	np	np	nn	np	np	nn	np	--	nn	nn	np	np	np	np	nn	np	nn	np	nn	np	nn	nn	np	nn	np	np	np	np	np	np	np	np	np	nn	np	np	nn	np	np	np	nn	nn	np	np
ddRAD_1861_56	<lmxll>		(ll,lm)	lm	ll	lm	ll	ll	lm	ll	ll	lm	--	--	ll	ll	lm	ll	lm	ll	ll	ll	ll	ll	lm	lm	ll	ll	ll	lm	lm	ll	ll	lm	--	lm	lm	lm	ll	ll	ll	lm	lm	lm	ll	ll	lm	lm	ll
ddRAD_1865_78	<hkxhk>		(hh,hk,kk)	hk	hk	--	--	hk	hk	hk	hh	hh	hk	hh	hh	hk	hh	hk	kk	hk	hh	hk	kk	hk	hk	hk	hk	hk	kk	hk	hh	kk	hh	kk	kk	hh	kk	kk	hh	hk	hk	hk	hk	kk	hh	kk	kk	hh	hk
ddRAD_1866_75	<hkxhk>		(hh,hk,kk)	hk	hk	hk	hk	hh	hk	hk	hk	hk	hk	hk	hk	hk	hk	hk	hk	hh	hk	hh	hh	hh	kk	kk	hk	hh	hk	--	kk	hh	kk	kk	hk	hk	hk	kk	hk	hk	hk	kk	hk	hk	hk	hk	hk	kk	hk
ddRAD_1870_56	<nnxnp>		(nn,np)	np	nn	nn	np	np	nn	nn	np	nn	np	np	nn	np	np	np	nn	np	nn	nn	np	np	np	nn	--	np	np	nn	np	np	nn	np	--	nn	nn	nn	nn	np	np	nn	nn	np	nn	np	nn	np	np
ddRAD_1873_28	<nnxnp>		(nn,np)	nn	nn	nn	--	nn	np	nn	nn	np	--	np	np	np	nn	nn	nn	np	--	nn	nn	nn	np	np	--	np	np	nn	np	nn	nn	np	np	nn	nn	np	--	np	np	np	np	np	np	nn	nn	--	nn
ddRAD_1876_64	<nnxnp>		(nn,np)	nn	nn	--	np	np	nn	np	np	--	np	np	--	np	np	np	np	np	np	np	nn	np	np	np	--	nn	--	nn	--	np	nn	nn	np	nn	nn	nn	--	nn	np	np	--	nn	np	np	nn	nn	nn
ddRAD_1884_30	<lmxll>		(ll,lm)	lm	ll	lm	lm	ll	lm	lm	lm	lm	lm	lm	--	lm	lm	lm	ll	lm	ll	lm	lm	lm	ll	lm	lm	lm	ll	--	ll	lm	ll	lm	lm	lm	ll	lm	--	lm	ll	ll	lm	lm	lm	ll	lm	lm	ll
ddRAD_1890_61	<lmxll>		(ll,lm)	ll	ll	ll	ll	ll	lm	lm	lm	lm	--	ll	lm	ll	lm	--	lm	lm	ll	lm	lm	ll	ll	ll	ll	ll	lm	ll	lm	lm	ll	lm	lm	lm	lm	ll	lm	lm	ll	--	lm	lm	ll	ll	ll	lm	lm
ddRAD_1918_55	<lmxll>		(ll,lm)	lm	lm	lm	ll	lm	lm	lm	ll	lm	ll	--	--	ll	ll	ll	lm	lm	ll	ll	lm	ll	lm	lm	lm	ll	lm	lm	ll	ll	ll	ll	ll	lm	ll	lm	ll	ll	lm	lm	ll	ll	lm	ll	lm	lm	ll
ddRAD_1924_55	<nnxnp>		(nn,np)	nn	np	nn	nn	np	nn	np	np	nn	--	--	nn	np	np	np	nn	np	nn	np	nn	nn	nn	np	np	nn	nn	np	nn	np	np	np	nn	np	nn	np	np	nn	np	nn	nn	nn	np	nn	np	np	nn
ddRAD_1933_83	<hkxhk>		(hh,hk,kk)	hk	hk	hh	hk	hk	hk	kk	hk	kk	kk	hk	hh	hk	hh	hk	kk	hk	hk	hk	hk	hh	kk	hk	--	hk	kk	kk	hh	hk	hk	hk	--	hk	hh	kk	kk	hk	hk	hh	hk	hk	hk	hh	hh	hk	hh
ddRAD_1934_70	<nnxnp>		(nn,np)	np	np	np	np	np	nn	nn	--	--	--	np	nn	np	np	np	nn	nn	nn	nn	nn	np	np	np	--	np	--	nn	np	np	nn	nn	np	np	np	np	nn	nn	np	np	nn	nn	nn	np	nn	np	np
ddRAD_1935_73	<nnxnp>		(nn,np)	nn	nn	np	nn	np	np	np	nn	np	nn	nn	nn	nn	nn	--	np	nn	nn	np	np	np	nn	nn	--	np	np	nn	--	np	nn	nn	nn	np	np	nn	nn	nn	nn	--	np	np	nn	nn	np	nn	nn
ddRAD_1948_19	<hkxhk>		(hh,hk,kk)	hk	hk	kk	hk	hk	hk	kk	hk	hh	hh	hk	kk	kk	kk	hh	kk	kk	hk	hk	--	--	kk	hk	hk	hh	kk	hk	hk	hk	hk	hk	hk	kk	hh	hk	hh	hk	kk	kk	hh	hk	kk	kk	hk	hk	hk
ddRAD_1949_28	<nnxnp>		(nn,np)	nn	np	np	np	nn	np	nn	np	nn	np	nn	nn	nn	nn	np	nn	nn	nn	np	--	--	nn	nn	np	np	--	np	np	np	nn	nn	--	nn	nn	--	np	nn	--	np	np	nn	nn	np	np	nn	np
ddRAD_1958_58	<nnxnp>		(nn,np)	nn	nn	nn	nn	nn	nn	nn	np	np	np	nn	nn	np	nn	nn	nn	nn	np	nn	nn	nn	nn	nn	nn	nn	nn	np	np	nn	np	nn	nn	np	np	np	np	nn	nn	nn	nn	np	np	nn	nn	nn	nn
ddRAD_1972_18	<hkxhk>		(hh,hk,kk)	hk	kk	hh	hk	hk	hk	hk	hk	hk	kk	kk	hk	kk	hk	kk	hh	hk	hk	hk	hk	hk	hk	hk	kk	hk	hk	hk	hk	hk	hk	hk	kk	hk	hh	hk	kk	kk	kk	hk	hh	hh	kk	kk	hh	hk	kk
ddRAD_2021_26	<lmxll>		(ll,lm)	lm	ll	ll	ll	lm	ll	ll	lm	ll	ll	ll	lm	ll	lm	ll	ll	ll	ll	lm	lm	lm	lm	ll	lm	lm	ll	ll	lm	ll	lm	lm	ll	lm	ll	lm	lm	ll	lm	lm	lm	ll	ll	ll	lm	lm	ll
ddRAD_2056_34	<nnxnp>		(nn,np)	np	nn	nn	nn	np	--	np	nn	np	nn	np	np	np	np	np	np	np	np	nn	np	np	np	np	np	np	np	np	nn	np	nn	np	np	np	np	np	np	np	nn	nn	nn	np	np	nn	nn	np	np
ddRAD_2070_31	<nnxnp>		(nn,np)	--	nn	np	np	np	np	nn	--	--	--	np	np	nn	nn	--	nn	np	nn	nn	nn	np	nn	np	--	nn	np	nn	np	np	nn	np	--	nn	nn	nn	np	np	nn	np	nn	nn	nn	nn	nn	nn	nn
ddRAD_2072_34	<nnxnp>		(nn,np)	--	--	np	--	nn	np	np	nn	nn	nn	--	np	nn	nn	nn	np	np	nn	nn	nn	np	nn	np	np	nn	np	nn	nn	nn	np	np	np	np	np	np	--	np	nn	np	nn	nn	np	nn	nn	np	np
ddRAD_2074_44	<nnxnp>		(nn,np)	nn	np	np	nn	nn	np	nn	np	nn	np	nn	nn	nn	nn	np	nn	nn	nn	np	nn	nn	nn	nn	np	np	nn	np	np	np	nn	nn	nn	nn	nn	nn	nn	nn	np	np	np	nn	nn	np	np	nn	np
ddRAD_2100_22	<lmxll>		(ll,lm)	lm	lm	ll	lm	ll	ll	lm	--	ll	--	ll	lm	lm	lm	--	lm	lm	lm	lm	lm	lm	ll	lm	--	lm	ll	lm	lm	lm	lm	ll	ll	lm	ll	ll	lm	ll	ll	lm	lm	lm	lm	lm	ll	lm	lm
ddRAD_2104_27	<hkxhk>		(hh,hk,kk)	hk	hk	hh	hk	hh	hk	hk	kk	kk	hh	hk	kk	hh	--	--	kk	hk	hh	hk	hh	hh	hk	hk	hh	hh	hk	hk	hh	hh	hk	hk	hk	kk	kk	hk	hk	hh	hk	hh	hk	hk	hk	hk	kk	hk	hk
ddRAD_2117_68	<nnxnp>		(nn,np)	np	np	nn	np	np	np	nn	np	nn	np	np	np	np	np	np	nn	nn	np	nn	nn	nn	np	np	np	nn	nn	nn	np	np	np	np	np	nn	nn	np	np	np	np	np	nn	nn	np	np	nn	np	np
ddRAD_2128_58	<nnxnp>		(nn,np)	np	np	nn	np	np	np	np	nn	np	nn	np	np	nn	np	np	np	np	nn	nn	nn	nn	np	nn	np	np	np	nn	nn	nn	np	np	np	nn	np	nn	np	np	np	np	nn	np	nn	np	np	np	nn
ddRAD_2132_16	<nnxnp>		(nn,np)	np	np	np	np	np	np	np	np	nn	np	np	nn	np	np	np	np	nn	np	np	np	np	nn	np	np	np	nn	np	nn	np	np	np	nn	np	np	nn	np	np	nn	nn	np	np	nn	np	np	np	np
ddRAD_2171_33	<nnxnp>		(nn,np)	nn	np	np	np	np	np	np	np	nn	nn	np	nn	np	np	nn	nn	nn	np	nn	np	nn	np	nn	nn	np	nn	nn	np	np	np	nn	nn	nn	np	np	np	np	np	nn	nn	nn	nn	nn	nn	nn	np
ddRAD_2190_54	<lmxll>		(ll,lm)	lm	lm	lm	lm	lm	lm	ll	--	ll	lm	lm	ll	lm	ll	lm	ll	ll	lm	ll	ll	lm	lm	lm	lm	lm	ll	lm	ll	ll	lm	ll	--	ll	ll	lm	ll	ll	lm	lm	ll	ll	lm	ll	lm	ll	ll
ddRAD_2207_56	<nnxnp>		(nn,np)	np	nn	np	np	nn	np	np	np	np	nn	np	np	nn	np	nn	nn	np	np	np	nn	np	np	nn	np	nn	nn	nn	np	nn	np	nn	nn	np	nn	nn	np	np	nn	nn	np	nn	np	nn	nn	np	nn
ddRAD_2208_33	<nnxnp>		(nn,np)	np	np	np	nn	np	np	np	np	nn	nn	np	nn	np	np	nn	nn	nn	np	nn	np	nn	np	nn	nn	np	nn	nn	np	np	np	np	nn	nn	np	np	np	np	nn	nn	nn	nn	nn	nn	nn	nn	np
ddRAD_2260_57	<nnxnp>		(nn,np)	np	np	np	np	nn	np	np	nn	np	nn	--	--	np	np	np	np	nn	np	nn	np	nn	np	nn	--	np	nn	np	nn	np	np	np	np	np	np	np	nn	np	np	nn	np	np	np	nn	np	np	np
ddRAD_2266_26	<nnxnp>		(nn,np)	nn	--	np	--	np	nn	nn	--	--	np	nn	--	np	np	np	nn	nn	np	np	np	np	--	nn	np	np	nn	np	np	np	nn	np	np	nn	nn	np	np	np	np	np	nn	np	np	np	nn	nn	np
ddRAD_2279_31	<nnxnp>		(nn,np)	nn	--	np	--	np	nn	np	np	nn	--	--	np	nn	nn	nn	nn	nn	np	np	np	np	nn	np	--	np	--	np	np	np	nn	nn	--	np	nn	np	nn	np	np	nn	np	np	np	nn	nn	np	np
ddRAD_2283_58	<hkxhk>		(hh,hk,kk)	hk	hk	hk	--	hh	hk	hk	hk	kk	hk	kk	hk	kk	hk	kk	hk	hk	hk	hk	hh	hk	kk	hh	--	hh	--	hh	hh	hk	hk	hk	kk	hh	kk	hk	kk	hh	hh	kk	hk	hh	hk	hk	hk	hk	hk
ddRAD_2299_60	<nnxnp>		(nn,np)	np	np	--	np	np	np	nn	np	nn	nn	np	np	np	np	nn	np	np	np	np	nn	nn	np	np	--	--	nn	--	np	nn	--	nn	--	np	np	nn	--	nn	np	np	np	np	np	np	nn	np	nn
ddRAD_2317_15	<hkxhk>		(hh,hk,kk)	hk	hh	hk	hh	hk	hk	hh	hk	hk	hk	hh	hk	hk	hk	hk	hk	hh	hk	hk	hk	hk	hh	hh	hk	hk	hh	kk	hk	hk	hk	kk	kk	hk	hk	kk	hk	hk	hk	hk	hh	hk	kk	kk	hk	hh	kk
ddRAD_2320_54	<hkxhk>		(hh,hk,kk)	hk	hk	hh	hk	kk	hk	kk	--	hh	hk	hk	hk	hk	hk	hk	hh	hh	hk	hk	hk	kk	hh	hk	hk	hk	hh	hh	hk	hk	kk	hh	hk	hk	kk	hk	hk	hk	kk	kk	hh	hk	hk	hk	kk	hk	hk
ddRAD_2325_28	<hkxhk>		(hh,hk,kk)	hk	hk	kk	hk	hk	hh	hk	hk	hk	kk	hk	hh	hk	kk	hh	hk	hk	hk	hk	kk	kk	hh	kk	hk	hk	hh	hk	hk	hk	hk	hk	hk	hk	hk	hk	hk	hk	hk	hh	hk	hk	hh	hk	hk	hk	hh
ddRAD_2332_79	<hkxhk>		(hh,hk,kk)	kk	hk	hk	hk	hk	--	kk	kk	hk	kk	hk	kk	hk	hk	hk	kk	hk	kk	--	kk	hk	hk	hk	--	hk	--	--	hk	hk	kk	kk	hh	hk	hk	hk	hk	kk	hk	hk	kk	kk	kk	hk	--	hk	hk
ddRAD_2347_82	<lmxll>		(ll,lm)	lm	lm	lm	lm	lm	ll	ll	ll	ll	lm	lm	ll	lm	ll	lm	ll	ll	lm	lm	ll	lm	lm	lm	lm	lm	ll	lm	ll	ll	lm	ll	--	ll	ll	lm	--	ll	lm	lm	ll	ll	lm	lm	lm	ll	ll
ddRAD_2352_79	<hkxhk>		(hh,hk,kk)	hk	hk	kk	--	hk	hk	kk	kk	kk	hk	--	kk	hk	kk	hk	hh	kk	kk	hk	hh	hk	hk	hk	--	hk	hk	hk	kk	hh	kk	hh	hh	--	hh	hh	hk	hh	hk	hk	hk	hh	kk	hh	--	kk	hk
ddRAD_2377_71	<nnxnp>		(nn,np)	np	np	np	np	np	nn	np	np	np	np	nn	nn	nn	np	nn	nn	np	np	nn	np	np	nn	np	np	nn	nn	np	nn	nn	np	nn	--	nn	np	--	np	nn	np	nn	nn	nn	nn	np	nn	np	nn
ddRAD_2382_72	<hkxhk>		(hh,hk,kk)	hk	hk	kk	hk	kk	hk	hh	hk	hh	hk	hk	hk	hk	hh	hk	hh	hk	hk	hk	hh	kk	hk	kk	hk	hk	hk	hk	hk	hk	hk	hh	hh	hh	hh	hk	hk	hk	hk	kk	hh	hh	hk	hk	hk	hh	hh
ddRAD_2383_63	<nnxnp>		(nn,np)	np	np	nn	np	nn	np	np	np	np	np	nn	np	nn	nn	--	np	np	nn	np	nn	nn	np	np	--	nn	np	nn	--	nn	np	nn	nn	np	np	nn	--	nn	nn	nn	np	nn	nn	nn	np	np	nn
ddRAD_2392_59	<nnxnp>		(nn,np)	np	nn	np	np	nn	np	np	np	np	np	nn	nn	nn	nn	np	nn	nn	nn	nn	np	nn	nn	nn	np	np	np	np	np	--	np	nn	np	np	np	np	np	np	nn	nn	np	np	nn	nn	np	np	np
ddRAD_2395_23	<hkxhk>		(hh,hk,kk)	hk	hh	hk	hk	hk	hk	hk	hk	hk	kk	hk	hh	hh	kk	kk	hk	hk	kk	hh	hh	hk	hk	hh	--	kk	hk	hk	kk	kk	hk	hk	--	hh	hk	kk	hk	kk	hk	hk	hk	hk	hh	kk	kk	kk	hk
ddRAD_2396_35	<nnxnp>		(nn,np)	nn	nn	np	nn	np	np	np	nn	np	nn	nn	--	nn	nn	nn	np	np	nn	np	np	np	nn	np	nn	np	np	nn	nn	np	nn	nn	nn	np	np	np	--	nn	nn	np	np	np	nn	nn	np	nn	nn
ddRAD_2400_30	<nnxnp>		(nn,np)	nn	nn	nn	np	nn	nn	nn	np	np	np	nn	nn	np	--	nn	--	--	np	nn	nn	nn	--	--	--	nn	nn	np	np	--	np	nn	nn	np	nn	np	np	nn	np	--	nn	np	np	nn	nn	nn	--
ddRAD_2401_28	<hkxhk>		(hh,hk,kk)	hk	hh	hh	hk	kk	hk	hh	kk	hh	hk	kk	hh	hk	hk	kk	hh	kk	hh	hh	kk	hk	kk	hh	hk	hk	kk	hh	hk	hk	hk	kk	hk	hh	hk	hk	hh	hk	kk	hh	hk	kk	hk	kk	hk	hk	kk
ddRAD_2402_59	<hkxhk>		(hh,hk,kk)	--	hk	hk	--	hk	hk	kk	kk	hk	hk	hk	--	hk	hk	kk	hk	hk	hk	hk	hh	hk	hh	hk	kk	hk	hh	hh	hh	kk	hk	hh	hk	hk	hk	hh	hk	kk	kk	hk	hh	hk	hk	kk	hk	hh	hk
ddRAD_2411_36	<nnxnp>		(nn,np)	nn	nn	np	nn	np	nn	nn	--	nn	np	nn	nn	np	np	np	nn	nn	np	nn	np	np	nn	nn	np	np	nn	np	np	np	nn	np	np	nn	nn	np	np	np	np	np	nn	np	np	np	nn	nn	np
ddRAD_2413_32	<nnxnp>		(nn,np)	nn	nn	nn	nn	np	np	nn	np	nn	nn	np	np	nn	nn	nn	nn	np	nn	nn	nn	np	nn	np	nn	nn	np	nn	np	np	nn	nn	--	nn	nn	nn	np	np	nn	np	nn	nn	nn	nn	nn	nn	nn
ddRAD_2420_31	<hkxhk>		(hh,hk,kk)	hk	hk	kk	hk	hk	hk	kk	--	hh	hk	hk	kk	hk	hk	kk	hh	hh	hk	hk	hk	hh	hh	hk	hk	hk	hk	hh	hk	hk	hk	hk	hk	hk	hk	hh	hk	kk	hk	hh	hk	hk	kk	hk	hk	hk	kk
ddRAD_2451_70	<hkxhk>		(hh,hk,kk)	hk	hk	--	--	kk	hk	hk	hk	hk	hk	hk	hk	hk	hh	hk	kk	kk	hk	hk	kk	hk	hh	kk	--	hk	hk	kk	hk	hk	hk	hk	hk	hk	hh	--	hh	hh	hh	hk	hk	hk	kk	hk	kk	kk	hh
ddRAD_2453_24	<nnxnp>		(nn,np)	np	np	np	np	nn	np	np	nn	np	nn	--	np	nn	nn	nn	np	nn	np	nn	np	--	nn	np	np	nn	--	np	nn	nn	np	nn	np	np	np	np	np	nn	np	np	np	--	nn	nn	np	--	nn
ddRAD_2456_29	<nnxnp>		(nn,np)	nn	np	np	np	np	nn	nn	np	nn	nn	np	nn	np	np	np	nn	nn	nn	nn	nn	np	np	nn	--	np	nn	nn	np	np	nn	nn	np	np	np	np	nn	nn	np	np	nn	nn	nn	np	nn	np	np
ddRAD_2467_73	<hkxhk>		(hh,hk,kk)	kk	--	hh	--	hk	kk	kk	hk	kk	hk	kk	kk	hk	hk	hk	kk	kk	hk	kk	hk	hk	kk	kk	hk	hk	kk	--	hk	hk	kk	hh	hh	hk	kk	hk	--	hk	hk	hk	kk	hk	hk	hk	hk	kk	hk
ddRAD_2472_70	<lmxll>		(ll,lm)	ll	lm	lm	ll	lm	lm	lm	--	lm	lm	lm	lm	lm	ll	lm	ll	lm	lm	ll	ll	ll	ll	lm	--	ll	--	lm	ll	ll	ll	ll	lm	ll	lm	ll	--	lm	ll	--	ll	lm	lm	lm	ll	ll	lm
ddRAD_2473_77	<nnxnp>		(nn,np)	--	nn	np	--	nn	np	nn	nn	np	np	np	np	np	nn	nn	nn	np	nn	nn	nn	nn	np	np	nn	np	np	np	np	nn	nn	np	np	nn	nn	np	nn	nn	np	np	np	np	np	nn	nn	nn	nn
ddRAD_2481_18	<lmxll>		(ll,lm)	ll	ll	ll	ll	ll	lm	lm	lm	lm	ll	--	lm	ll	lm	ll	lm	lm	ll	lm	lm	ll	ll	ll	--	ll	lm	ll	lm	lm	ll	lm	lm	lm	lm	ll	lm	lm	lm	--	lm	lm	ll	ll	ll	lm	lm
ddRAD_2485_32	<hkxhk>		(hh,hk,kk)	hk	hh	--	hk	hk	hk	hk	hk	hk	kk	kk	hk	hk	hk	hh	kk	hh	hk	hh	hk	hk	kk	hh	--	hk	kk	hk	hk	hk	--	hk	hh	hk	kk	hh	--	hk	hk	hk	kk	hk	kk	hk	hh	hk	kk
ddRAD_2496_63	<hkxhk>		(hh,hk,kk)	hk	hk	hk	hk	kk	hk	hk	hh	hh	kk	hk	hh	kk	kk	kk	hh	hk	kk	hk	kk	kk	hk	hk	kk	kk	hk	hk	kk	kk	hk	hk	hk	hh	hh	kk	hk	kk	hk	kk	hk	hk	hk	hk	hh	hk	hk
ddRAD_2515_61	<nnxnp>		(nn,np)	nn	--	np	nn	np	nn	nn	--	--	np	--	--	np	np	np	nn	nn	np	nn	np	np	nn	nn	np	np	nn	np	np	np	nn	np	np	nn	nn	np	np	np	np	np	nn	np	np	np	nn	nn	np
ddRAD_2523_36	<nnxnp>		(nn,np)	np	np	np	np	np	np	nn	nn	np	np	np	nn	np	np	np	--	np	nn	np	nn	nn	np	np	np	nn	np	nn	nn	np	np	np	np	nn	np	nn	np	np	np	np	nn	np	nn	np	np	nn	nn
ddRAD_2524_63	<nnxnp>		(nn,np)	nn	np	np	np	np	nn	nn	nn	nn	nn	np	--	np	np	np	nn	nn	nn	nn	nn	np	np	np	--	np	nn	nn	np	np	nn	nn	np	np	np	np	nn	nn	np	np	nn	nn	nn	np	nn	np	np
ddRAD_2525_65	<nnxnp>		(nn,np)	np	np	np	np	nn	np	np	nn	np	np	nn	nn	np	np	np	np	--	np	np	np	nn	np	nn	np	np	nn	np	nn	np	np	np	np	np	np	np	nn	nn	np	nn	np	np	np	np	np	np	np
ddRAD_2528_23	<nnxnp>		(nn,np)	nn	nn	nn	nn	nn	np	nn	nn	nn	nn	nn	np	nn	nn	nn	np	nn	np	np	nn	nn	np	np	np	nn	np	np	nn	nn	np	np	np	np	np	np	nn	nn	nn	np	np	nn	np	nn	np	--	nn
ddRAD_2531_61	<lmxll>		(ll,lm)	lm	ll	ll	lm	lm	ll	lm	lm	lm	lm	lm	lm	ll	lm	lm	--	lm	lm	ll	ll	ll	ll	lm	ll	lm	lm	--	lm	ll	lm	lm	lm	lm	lm	lm	lm	lm	lm	ll	lm	lm	ll	lm	ll	lm	ll
ddRAD_2545_77	<nnxnp>		(nn,np)	np	np	--	np	nn	np	nn	nn	np	np	np	nn	np	np	np	np	np	nn	nn	nn	nn	np	nn	np	nn	np	nn	nn	nn	np	np	np	nn	np	nn	np	nn	nn	np	nn	nn	nn	np	np	nn	nn
ddRAD_2561_59	<nnxnp>		(nn,np)	--	nn	np	--	nn	nn	np	np	nn	nn	np	--	np	np	--	nn	nn	np	nn	np	nn	np	nn	np	nn	nn	nn	np	np	np	nn	np	--	np	np	np	np	np	nn	nn	--	nn	nn	--	nn	np
ddRAD_2618_39	<nnxnp>		(nn,np)	np	nn	nn	np	np	nn	nn	np	nn	np	np	nn	np	np	np	nn	np	nn	nn	np	np	np	nn	nn	np	np	nn	np	np	nn	np	nn	nn	nn	nn	nn	np	np	nn	nn	np	nn	np	nn	np	np
ddRAD_2626_61	<nnxnp>		(nn,np)	np	np	np	np	np	np	nn	np	np	np	np	nn	np	np	np	np	np	nn	nn	nn	nn	np	--	np	nn	np	nn	nn	np	np	nn	np	nn	np	nn	np	np	np	np	nn	np	np	np	np	nn	np
ddRAD_2633_45	<nnxnp>		(nn,np)	nn	nn	np	nn	np	nn	nn	np	np	nn	np	--	nn	nn	np	nn	np	nn	nn	nn	np	nn	np	nn	nn	np	nn	--	np	nn	nn	nn	np	nn	nn	np	np	nn	np	nn	nn	nn	nn	nn	nn	nn
ddRAD_2697_71	<nnxnp>		(nn,np)	--	np	np	np	nn	np	nn	np	nn	np	--	--	nn	--	np	nn	--	nn	np	--	nn	nn	nn	np	np	--	np	np	np	nn	nn	--	nn	nn	nn	--	nn	nn	np	np	nn	nn	np	np	nn	np
ddRAD_2707_78	<hkxhk>		(hh,hk,kk)	hh	hh	kk	hh	hk	hh	hh	hk	hk	hk	hh	hk	hk	hk	hk	hk	hh	hk	hh	hk	hk	hh	hh	hk	hk	hh	kk	hk	hk	hk	kk	kk	hk	hk	hk	kk	hk	hk	hk	hh	hk	kk	kk	hk	hh	kk
ddRAD_x2712_84	<lmxll>		(ll,lm)	ll	ll	--	lm	ll	ll	ll	--	lm	lm	--	lm	lm	ll	lm	ll	lm	lm	lm	ll	lm	ll	ll	--	ll	ll	lm	lm	lm	lm	lm	lm	ll	lm	ll	lm	lm	ll	lm	lm	ll	ll	lm	ll	ll	lm
ddRAD_2716_21	<hkxhk>		(hh,hk,kk)	--	kk	kk	--	hk	hk	hk	hh	hk	--	hk	hk	hk	hk	kk	hk	hk	kk	hh	hk	hk	hk	hk	hk	kk	--	kk	hh	hk	kk	hk	hk	hh	hk	kk	hh	hk	hk	hk	hk	hk	kk	kk	kk	hk	hk
ddRAD_2748_22	<nnxnp>		(nn,np)	np	nn	--	--	np	nn	np	nn	np	nn	np	np	np	np	nn	np	np	np	nn	np	np	np	np	--	nn	np	nn	nn	nn	np	np	np	np	np	np	np	np	np	--	nn	np	np	nn	nn	np	nn
ddRAD_2751_60	<nnxnp>		(nn,np)	np	nn	np	np	np	nn	nn	nn	nn	nn	np	--	np	np	np	nn	np	nn	nn	nn	np	np	np	--	np	nn	nn	np	np	nn	nn	np	np	np	np	nn	--	np	np	--	nn	nn	np	nn	np	np
ddRAD_2752_53	<nnxnp>		(nn,np)	nn	--	np	nn	--	np	np	--	--	nn	nn	np	--	--	nn	np	np	nn	nn	nn	np	nn	np	np	nn	np	nn	nn	nn	np	np	np	np	np	np	nn	np	nn	np	nn	nn	np	--	nn	np	np
ddRAD_2763_65	<hkxhk>		(hh,hk,kk)	hk	kk	hh	hk	hk	hk	hk	kk	hk	hk	kk	--	kk	hk	kk	hh	hk	kk	hk	hk	hk	hk	hk	--	hk	hk	hk	hk	hk	kk	kk	--	hh	hh	hk	--	hk	hk	hk	hh	hk	kk	kk	hk	hk	kk
ddRAD_2788_23	<nnxnp>		(nn,np)	np	np	np	nn	np	np	np	nn	nn	nn	np	np	nn	np	np	np	np	np	np	np	np	np	np	np	np	np	nn	nn	np	nn	np	np	nn	np	nn	nn	np	nn	np	np	nn	nn	np	np	np	np
ddRAD_2794_56	<hkxhk>		(hh,hk,kk)	kk	kk	hk	kk	hk	hk	hk	hh	--	hk	--	hk	hk	kk	kk	hk	hk	hk	hk	hh	hk	hk	hk	kk	hh	kk	hk	hk	hk	kk	kk	--	hh	kk	hk	kk	hk	hk	kk	hk	hk	hk	kk	hk	hk	hk
ddRAD_2814_71	<nnxnp>		(nn,np)	nn	nn	nn	np	nn	np	nn	np	nn	np	np	np	np	np	np	np	np	np	np	nn	np	np	np	--	nn	--	--	--	np	nn	nn	np	--	--	--	--	--	np	np	--	--	np	np	nn	--	nn
ddRAD_2816_56	<nnxnp>		(nn,np)	np	np	np	--	np	np	np	nn	np	nn	nn	np	nn	nn	nn	nn	np	nn	nn	np	nn	nn	nn	np	np	np	--	np	np	np	np	np	np	np	np	np	np	nn	np	np	np	np	np	nn	np	np
ddRAD_2840_52	<nnxnp>		(nn,np)	--	--	--	np	nn	--	nn	np	np	np	--	nn	np	--	--	nn	--	np	nn	nn	--	--	nn	--	nn	--	np	np	nn	np	nn	nn	np	nn	np	np	nn	np	--	--	np	np	nn	--	nn	nn
ddRAD_2874_56	<nnxnp>		(nn,np)	--	--	np	--	np	--	nn	nn	nn	np	--	--	np	np	np	nn	nn	np	nn	np	np	nn	nn	np	np	nn	np	np	np	nn	np	np	nn	nn	np	np	np	np	np	nn	np	np	np	nn	nn	np
ddRAD_2884_35	<hkxhk>		(hh,hk,kk)	hk	hh	hk	--	kk	hk	kk	hk	kk	hh	hk	kk	hk	--	hk	kk	hk	kk	hh	hk	kk	hk	kk	--	hk	hk	hh	hk	hk	hk	kk	hk	kk	kk	kk	--	hk	kk	hh	hk	hk	hk	hk	hh	kk	hh
ddRAD_2891_57	<nnxnp>		(nn,np)	--	nn	np	nn	np	np	np	nn	np	nn	nn	nn	nn	nn	--	nn	--	nn	nn	np	nn	nn	nn	np	np	np	np	np	np	np	np	np	np	np	np	np	np	nn	nn	np	np	nn	nn	np	np	np
ddRAD_2919_24	<nnxnp>		(nn,np)	nn	nn	nn	np	nn	np	nn	np	nn	nn	--	np	np	np	np	nn	np	--	np	nn	np	nn	np	--	nn	np	--	nn	np	nn	np	--	nn	nn	--	--	np	nn	nn	nn	np	np	np	np	np	np
ddRAD_2921_23	<nnxnp>		(nn,np)	--	--	np	np	nn	np	np	--	nn	--	--	np	nn	nn	nn	np	np	nn	nn	nn	np	nn	np	np	nn	np	--	nn	nn	np	np	np	np	np	np	np	np	nn	np	nn	--	np	nn	--	np	np
ddRAD_2952_71	<nnxnp>		(nn,np)	nn	nn	nn	np	nn	np	np	np	nn	np	np	--	np	np	np	np	np	np	np	--	np	np	np	nn	nn	--	nn	--	np	nn	nn	np	--	nn	nn	nn	nn	np	np	--	--	np	np	--	--	nn
ddRAD_2958_81	<hkxhk>		(hh,hk,kk)	hk	kk	hk	hk	hk	hk	kk	hk	hh	hk	hk	kk	hk	kk	hh	kk	hk	hk	hk	hh	hk	kk	hk	hk	hk	hh	--	hk	hk	kk	hk	kk	hh	hk	hk	hh	hk	hk	hk	hh	hk	hk	kk	hk	kk	hk
ddRAD_3019_32	<nnxnp>		(nn,np)	np	nn	nn	nn	np	np	np	np	nn	np	nn	nn	nn	nn	nn	nn	np	np	np	nn	np	nn	nn	--	nn	--	--	nn	nn	np	nn	nn	nn	nn	nn	np	nn	np	np	nn	nn	nn	np	np	nn	np
ddRAD_3037_63	<lmxll>		(ll,lm)	lm	lm	ll	lm	lm	lm	lm	ll	ll	lm	lm	--	lm	lm	lm	ll	lm	lm	lm	lm	lm	lm	lm	lm	lm	lm	ll	lm	lm	lm	ll	ll	ll	ll	lm	ll	lm	lm	lm	lm	lm	ll	ll	ll	lm	ll
ddRAD_3044_41	<nnxnp>		(nn,np)	np	nn	nn	nn	nn	np	np	np	np	np	nn	np	nn	nn	nn	np	np	np	np	np	nn	nn	np	np	nn	np	np	nn	nn	np	np	nn	nn	nn	nn	np	np	nn	nn	np	np	np	nn	np	nn	nn
ddRAD_3046_64	<nnxnp>		(nn,np)	np	nn	nn	nn	np	np	np	np	np	np	--	--	nn	nn	nn	np	np	np	np	np	nn	nn	nn	--	nn	np	--	nn	nn	np	np	nn	nn	nn	nn	np	np	nn	nn	np	np	np	nn	np	nn	nn
ddRAD_3049_26	<nnxnp>		(nn,np)	nn	np	np	--	nn	np	np	np	np	nn	nn	np	nn	nn	nn	np	nn	np	np	nn	--	np	np	np	nn	nn	np	nn	nn	np	np	np	np	np	np	np	nn	nn	np	np	nn	np	nn	np	nn	nn
ddRAD_3050_31	<nnxnp>		(nn,np)	np	np	np	nn	np	np	np	nn	np	nn	nn	nn	--	--	--	nn	--	nn	nn	np	nn	--	--	np	np	np	np	np	np	np	np	nn	np	np	np	np	np	nn	nn	np	np	nn	nn	np	np	np
ddRAD_3053_32	<nnxnp>		(nn,np)	nn	nn	nn	nn	nn	np	np	np	nn	np	np	nn	np	np	np	nn	nn	np	nn	nn	np	np	np	nn	nn	nn	nn	nn	nn	nn	nn	np	nn	nn	nn	nn	nn	nn	np	nn	nn	np	nn	nn	nn	nn
ddRAD_3072_26	<lmxll>		(ll,lm)	ll	ll	ll	--	ll	lm	lm	lm	lm	ll	ll	lm	--	lm	ll	lm	lm	lm	lm	lm	ll	ll	ll	--	ll	lm	--	lm	lm	ll	lm	lm	lm	lm	ll	lm	lm	ll	--	lm	lm	lm	ll	lm	lm	lm
ddRAD_3088_49	<nnxnp>		(nn,np)	np	--	nn	np	np	nn	nn	np	np	np	np	nn	np	np	np	nn	nn	np	np	np	nn	np	nn	nn	np	nn	np	np	np	nn	nn	nn	nn	nn	nn	nn	nn	np	nn	np	np	nn	np	np	nn	nn
ddRAD_3089_59	<nnxnp>		(nn,np)	np	np	np	np	nn	np	np	nn	np	np	nn	nn	np	np	np	np	nn	np	nn	np	nn	np	nn	nn	np	nn	np	nn	np	np	np	np	np	np	np	nn	nn	np	nn	np	np	np	np	np	np	np
ddRAD_3099_30	<nnxnp>		(nn,np)	nn	np	np	np	np	nn	nn	nn	nn	nn	np	nn	np	np	np	nn	np	nn	nn	nn	np	np	np	nn	np	nn	nn	np	np	nn	nn	np	np	np	np	nn	np	np	np	nn	np	nn	np	nn	np	np
ddRAD_3177_33	<lmxll>		(ll,lm)	lm	lm	lm	lm	lm	lm	lm	lm	ll	ll	--	lm	lm	lm	ll	lm	lm	ll	ll	lm	ll	lm	lm	lm	lm	lm	ll	--	ll	ll	ll	ll	lm	ll	lm	ll	ll	lm	--	ll	lm	lm	ll	lm	lm	--
ddRAD_3182_66	<lmxll>		(ll,lm)	lm	lm	lm	ll	lm	lm	lm	lm	ll	ll	ll	--	ll	lm	ll	lm	lm	ll	lm	lm	ll	lm	lm	lm	lm	lm	ll	ll	ll	ll	ll	ll	lm	ll	lm	ll	ll	lm	ll	ll	lm	lm	--	lm	lm	ll
ddRAD_3183_37	<lmxll>		(ll,lm)	lm	lm	lm	lm	ll	lm	lm	lm	lm	lm	lm	ll	lm	ll	lm	lm	lm	lm	ll	ll	ll	ll	lm	--	ll	lm	lm	ll	lm	ll	ll	lm	ll	lm	ll	ll	lm	ll	--	--	lm	lm	lm	ll	ll	lm
ddRAD_3217_71	<nnxnp>		(nn,np)	np	nn	np	nn	np	nn	np	nn	np	nn	np	np	np	np	nn	np	np	np	nn	np	np	np	np	--	nn	np	nn	np	np	np	np	np	np	nn	np	--	np	np	--	--	np	np	np	--	np	nn
ddRAD_3229_33	<hkxhk>		(hh,hk,kk)	hh	hk	kk	--	hk	hk	hk	hk	hh	hk	hk	hk	hk	kk	hk	hh	hh	hk	hk	hk	hk	kk	hh	hk	hk	hk	hk	hk	hk	kk	hk	hk	hk	kk	kk	hk	kk	hk	hh	hk	hk	hh	hk	hk	hh	kk
ddRAD_3231_27	<nnxnp>		(nn,np)	np	nn	--	nn	np	np	np	nn	np	nn	np	np	np	np	nn	np	np	np	nn	np	np	np	np	nn	np	np	nn	nn	nn	np	np	np	np	np	np	--	np	np	--	nn	np	np	nn	nn	np	nn
ddRAD_3285_65	<lmxll>		(ll,lm)	lm	lm	ll	lm	lm	lm	lm	lm	lm	lm	lm	lm	lm	ll	lm	ll	lm	lm	lm	lm	lm	ll	lm	lm	lm	lm	ll	ll	lm	lm	ll	lm	ll	ll	ll	lm	lm	lm	ll	ll	ll	lm	lm	ll	ll	lm
ddRAD_3369_32	<nnxnp>		(nn,np)	np	np	np	np	np	np	nn	--	np	nn	np	np	nn	nn	nn	nn	nn	nn	np	np	nn	nn	nn	np	np	np	np	np	nn	np	np	np	np	np	np	np	np	nn	nn	np	np	nn	nn	nn	np	np
ddRAD_3376_75	<efxeg>		(ee,ef,eg,fg)	eg	fg	ee	fg	ee	ef	ef	eg	ef	fg	fg	fg	fg	eg	ef	ee	ef	eg	ef	ef	ef	eg	eg	fg	ef	ef	eg	eg	fg	fg	ef	fg	ee	ee	eg	ef	ee	eg	eg	ee	ee	fg	fg	ee	eg	fg
ddRAD_3379_72	<hkxhk>		(hh,hk,kk)	hk	hk	kk	--	hk	hk	kk	kk	kk	hh	--	--	hk	kk	hk	hh	hk	kk	hk	hh	hk	hk	hk	--	hk	--	hk	kk	hh	kk	hh	hh	kk	hh	hh	kk	hh	hk	hk	hk	hh	hk	hh	hh	kk	hk
ddRAD_3408_20	<nnxnp>		(nn,np)	np	nn	--	np	np	nn	nn	nn	np	np	nn	np	--	nn	np	np	np	nn	np	nn	np	nn	np	np	--	np	np	--	--	nn	np	np	np	nn	nn	--	nn	nn	np	np	np	np	np	np	np	nn
ddRAD_3446_76	<nnxnp>		(nn,np)	np	np	nn	np	nn	np	nn	nn	np	np	np	np	np	np	np	np	np	nn	nn	nn	nn	np	nn	np	nn	np	nn	nn	--	np	np	np	nn	np	nn	np	nn	nn	np	nn	np	nn	np	np	nn	--
ddRAD_3515_42	<nnxnp>		(nn,np)	np	np	nn	np	nn	nn	nn	np	nn	np	np	np	np	np	np	np	np	np	np	nn	np	np	np	nn	nn	nn	nn	nn	nn	nn	nn	np	nn	nn	nn	nn	nn	np	np	nn	nn	np	np	nn	nn	nn
ddRAD_3524_27	<nnxnp>		(nn,np)	np	nn	nn	np	np	np	nn	nn	np	np	np	np	nn	nn	np	np	np	nn	np	nn	np	nn	np	np	nn	nn	np	nn	nn	nn	np	np	np	nn	nn	nn	nn	nn	np	np	np	np	np	np	np	nn
ddRAD_3532_36	<nnxnp>		(nn,np)	nn	nn	np	np	nn	nn	nn	nn	np	nn	nn	nn	nn	nn	np	nn	np	np	np	np	nn	--	np	np	np	np	np	nn	nn	nn	np	nn	np	np	nn	np	np	np	nn	np	np	np	nn	np	nn	nn
ddRAD_3536_39	<nnxnp>		(nn,np)	np	np	np	nn	np	np	np	nn	np	nn	nn	np	nn	np	nn	np	nn	np	nn	np	nn	nn	np	np	nn	nn	np	nn	np	np	np	np	np	np	np	np	nn	np	np	np	nn	nn	nn	np	nn	nn
ddRAD_3569_75	<nnxnp>		(nn,np)	np	np	nn	np	nn	nn	nn	nn	np	nn	np	np	nn	np	np	np	np	nn	nn	nn	nn	np	nn	np	np	np	nn	nn	nn	np	np	np	nn	np	nn	np	np	np	np	nn	nn	nn	np	nn	np	nn
ddRAD_3569_77	<hkxhk>		(hh,hk,kk)	hk	hh	hk	hh	hk	hk	hk	hk	hh	kk	hh	hh	hk	hh	hh	hk	hk	hk	hk	kk	hk	hk	kk	hk	hk	hk	hk	hk	kk	hk	hk	hh	kk	hh	hk	hh	hk	hh	hk	hk	hk	hk	hk	kk	hh	hk
ddRAD_3587_9	<nnxnp>		(nn,np)	nn	np	np	nn	nn	np	nn	np	nn	np	nn	nn	nn	nn	nn	nn	nn	nn	np	nn	nn	nn	np	np	nn	nn	np	np	np	np	nn	nn	nn	nn	nn	nn	nn	np	np	np	np	nn	np	np	nn	np
ddRAD_3622_24	<nnxnp>		(nn,np)	nn	np	np	nn	np	np	np	nn	np	nn	nn	--	nn	nn	nn	--	--	nn	nn	np	--	nn	nn	np	np	np	np	np	np	np	np	nn	np	np	np	np	np	nn	nn	np	np	nn	nn	np	np	np
ddRAD_3662_69	<lmxll>		(ll,lm)	lm	ll	--	--	lm	ll	lm	lm	--	ll	ll	lm	ll	lm	ll	ll	ll	ll	lm	lm	lm	lm	ll	lm	lm	ll	ll	lm	ll	lm	lm	--	lm	ll	lm	lm	ll	lm	lm	lm	lm	ll	ll	lm	lm	ll
ddRAD_3733_27	<lmxll>		(ll,lm)	ll	lm	ll	lm	ll	lm	ll	lm	ll	ll	lm	lm	lm	lm	lm	ll	ll	ll	lm	lm	lm	lm	lm	--	ll	ll	lm	lm	--	ll	ll	lm	lm	lm	lm	lm	lm	ll	ll	lm	--	ll	lm	--	--	lm
ddRAD_3792_24	<nnxnp>		(nn,np)	nn	np	np	np	np	nn	nn	nn	nn	nn	np	nn	np	np	np	nn	nn	nn	nn	nn	np	np	nn	nn	np	nn	nn	np	np	nn	nn	np	np	np	np	nn	nn	np	np	nn	nn	nn	np	nn	np	np
ddRAD_3828_63	<lmxll>		(ll,lm)	ll	ll	lm	lm	lm	lm	lm	ll	ll	ll	lm	ll	lm	ll	lm	ll	lm	ll	lm	ll	lm	ll	lm	--	lm	ll	lm	ll	lm	ll	lm	lm	lm	ll	lm	lm	lm	ll	lm	ll	lm	ll	lm	lm	lm	lm
ddRAD_3866_69	<nnxnp>		(nn,np)	np	nn	np	np	np	nn	nn	np	nn	np	nn	--	np	np	np	nn	nn	np	nn	np	np	nn	nn	np	np	nn	np	np	np	nn	np	np	nn	nn	np	np	np	np	np	--	np	np	np	nn	nn	np
ddRAD_3876_68	<lmxll>		(ll,lm)	lm	ll	lm	lm	lm	lm	lm	lm	lm	lm	lm	lm	ll	lm	lm	ll	ll	lm	ll	ll	lm	ll	lm	--	lm	ll	ll	lm	ll	ll	lm	ll	lm	lm	lm	lm	lm	lm	--	lm	lm	ll	lm	ll	lm	ll
ddRAD_3908_26	<lmxll>		(ll,lm)	lm	lm	lm	lm	lm	ll	lm	--	ll	lm	lm	ll	lm	ll	lm	ll	ll	lm	ll	ll	lm	lm	lm	lm	lm	ll	lm	ll	ll	lm	ll	ll	ll	ll	lm	--	ll	lm	lm	ll	ll	lm	lm	lm	ll	ll
ddRAD_3915_12	<nnxnp>		(nn,np)	np	nn	nn	np	np	nn	nn	np	--	np	np	nn	np	np	np	nn	np	nn	np	np	np	np	nn	--	np	np	--	np	np	nn	np	--	nn	nn	nn	nn	np	nn	--	nn	np	np	np	nn	np	np
ddRAD_3967_39	<nnxnp>		(nn,np)	nn	np	nn	nn	np	nn	np	np	nn	nn	nn	nn	np	np	np	nn	np	nn	np	nn	nn	nn	np	np	nn	np	np	nn	np	np	np	nn	np	nn	np	np	nn	np	nn	nn	nn	np	nn	np	np	nn
ddRAD_3973_40	<nnxnp>		(nn,np)	nn	np	nn	nn	np	nn	np	np	nn	nn	nn	nn	np	nn	np	nn	np	np	np	nn	nn	nn	np	np	nn	nn	np	nn	np	np	np	np	np	nn	np	np	nn	np	nn	nn	np	np	nn	np	np	nn
ddRAD_4016_38	<nnxnp>		(nn,np)	nn	np	np	np	np	nn	nn	nn	nn	nn	np	nn	np	np	np	nn	nn	nn	nn	nn	np	np	np	nn	np	nn	nn	np	np	nn	nn	np	np	np	np	nn	nn	np	np	nn	nn	nn	np	nn	np	np
ddRAD_4079_21	<nnxnp>		(nn,np)	np	np	nn	--	nn	np	nn	nn	np	np	np	np	np	np	--	np	np	nn	nn	nn	nn	np	nn	np	nn	np	nn	nn	nn	np	np	np	nn	np	nn	np	nn	np	np	np	--	nn	np	np	nn	--
ddRAD_4088_63	<hkxhk>		(hh,hk,kk)	hk	kk	hk	kk	hk	hk	hk	hk	hk	kk	hk	hh	hk	hk	kk	hk	hh	kk	hk	hk	hk	kk	hk	kk	kk	hh	kk	hh	hh	kk	hk	hk	hk	hk	kk	hh	hk	kk	hk	hk	hk	kk	kk	kk	hk	hk
ddRAD_4100_77	<hkxhk>		(hh,hk,kk)	hh	hk	hk	hh	hk	hk	hk	hk	hh	hk	hk	hh	kk	hh	hk	hk	hk	kk	hk	hh	hh	hk	hk	hk	hk	hk	kk	hh	kk	hk	kk	hk	kk	hk	hk	hk	hk	kk	hh	hk	hk	hk	hh	hk	kk	hk
ddRAD_4171_83	<nnxnp>		(nn,np)	np	np	np	--	nn	--	np	--	nn	--	np	nn	np	np	nn	nn	nn	np	nn	np	nn	np	--	--	np	--	nn	np	np	np	nn	nn	nn	np	np	np	np	np	nn	--	--	nn	np	--	--	np
ddRAD_4210_22	<lmxll>		(ll,lm)	lm	lm	lm	--	lm	lm	lm	--	lm	ll	lm	lm	lm	lm	ll	lm	lm	ll	lm	lm	lm	lm	ll	--	ll	lm	lm	ll	lm	ll	ll	ll	lm	ll	ll	ll	ll	lm	ll	ll	lm	ll	lm	lm	ll	lm
ddRAD_4570_39	<lmxll>		(ll,lm)	ll	lm	ll	ll	ll	ll	ll	ll	ll	lm	ll	lm	ll	ll	ll	ll	lm	ll	ll	ll	ll	ll	ll	lm	ll	lm	ll	ll	ll	ll	ll	ll	ll	ll	ll	ll	lm	ll	ll	ll	ll	lm	ll	ll	ll	ll
ddRAD_4660_64	<nnxnp>		(nn,np)	np	np	np	np	nn	np	np	--	np	np	nn	--	np	np	np	np	nn	np	nn	np	np	np	nn	np	np	np	np	nn	np	np	np	np	np	np	np	np	np	np	nn	np	np	np	np	np	np	np
ddRAD_4774_22	<efxeg>		(ee,ef,eg,fg)	eg	ee	ef	eg	eg	ef	ee	fg	eg	fg	--	fg	ee	ef	fg	eg	eg	ee	fg	ee	fg	ef	eg	eg	ee	eg	fg	ee	ee	ef	fg	fg	fg	ef	ef	ef	ef	ee	eg	fg	eg	eg	fg	fg	eg	ef
ddRAD_4774_28	<hkxhk>		(hh,hk,kk)	hk	kk	hk	hk	hk	hk	kk	hh	hk	hh	--	hh	kk	hk	hh	hk	hk	kk	hk	kk	hh	hk	hk	hk	kk	hk	hh	kk	kk	hk	hh	hh	hh	hk	hk	hk	hk	kk	hk	hh	hk	hk	hh	hh	hk	hk
ddRAD_4812_27	<nnxnp>		(nn,np)	np	np	np	np	nn	np	np	np	np	np	np	np	np	nn	np	np	nn	np	np	np	nn	np	nn	np	np	nn	np	nn	nn	np	np	np	np	np	np	nn	nn	np	nn	np	np	np	np	np	np	np
ddRAD_5071_79	<nnxnp>		(nn,np)	np	np	nn	np	nn	np	nn	nn	np	np	np	nn	nn	np	np	np	np	nn	np	nn	nn	np	nn	np	nn	np	nn	nn	nn	np	np	np	nn	np	nn	np	nn	np	np	nn	nn	nn	np	nn	nn	nn
ddRAD_5077_18	<hkxhk>		(hh,hk,kk)	hk	hk	hk	hk	kk	hk	hh	kk	hk	hh	hk	--	hh	hh	hk	hk	hk	hk	hk	hk	hh	kk	hk	hk	hh	hk	hk	hh	hk	kk	hk	--	hk	kk	kk	hk	hk	hk	hk	hk	hk	hk	hk	kk	hk	hk
ddRAD_5113_31	<nnxnp>		(nn,np)	np	np	nn	np	nn	np	np	np	np	np	np	np	nn	nn	nn	np	np	nn	np	nn	nn	np	np	nn	nn	np	nn	nn	nn	np	nn	nn	np	np	nn	--	nn	np	nn	np	nn	nn	nn	np	np	nn
ddRAD_5118_52	<nnxnp>		(nn,np)	--	nn	nn	--	nn	nn	np	np	--	np	--	--	nn	nn	nn	np	np	nn	nn	np	np	nn	np	np	np	np	np	nn	np	nn	nn	nn	nn	np	nn	--	np	np	np	nn	nn	np	np	nn	np	np
ddRAD_5141_34	<nnxnp>		(nn,np)	nn	np	np	np	nn	np	nn	np	nn	np	nn	nn	nn	--	nn	--	nn	nn	np	--	nn	nn	--	np	nn	nn	np	np	np	np	nn	nn	nn	nn	nn	nn	nn	np	np	np	nn	nn	np	np	nn	np
ddRAD_5202_34	<nnxnp>		(nn,np)	nn	np	np	np	np	nn	np	nn	nn	nn	np	nn	np	np	np	nn	nn	nn	nn	nn	np	np	nn	--	np	nn	nn	np	np	nn	nn	np	np	np	np	nn	nn	np	np	nn	nn	nn	np	nn	np	np
ddRAD_5244_23	<hkxhk>		(hh,hk,kk)	hk	kk	hk	kk	hk	hk	hk	hk	--	hk	hh	hk	hh	hk	hk	kk	kk	kk	hh	hk	hk	hk	hk	--	hh	hk	kk	hh	hh	kk	hh	hh	hh	kk	hh	kk	hk	kk	hk	hh	hk	hk	kk	hh	kk	hk
ddRAD_5248_58	<hkxhk>		(hh,hk,kk)	hk	hh	hk	hk	hk	hk	hk	hk	kk	kk	hk	hk	hk	hh	kk	hh	hk	hk	hk	kk	hk	hh	kk	hk	hk	kk	kk	hk	hk	hh	hk	hh	kk	hk	hh	kk	kk	hk	hh	kk	hk	hk	hh	hk	hh	hk
ddRAD_5261_31	<nnxnp>		(nn,np)	np	nn	np	np	np	np	np	np	np	np	np	--	nn	nn	nn	np	np	nn	nn	np	np	np	nn	--	np	np	nn	np	nn	nn	nn	nn	nn	np	nn	--	np	nn	np	np	np	nn	np	nn	nn	np
ddRAD_5283_30	<nnxnp>		(nn,np)	np	nn	--	np	np	--	np	np	np	np	np	np	nn	nn	np	np	np	nn	np	nn	np	nn	np	nn	np	np	np	nn	nn	nn	np	np	np	nn	nn	--	nn	nn	np	np	np	np	np	np	np	nn
ddRAD_5290_30	<nnxnp>		(nn,np)	--	np	--	--	np	np	np	np	--	nn	--	nn	np	nn	np	nn	np	np	np	nn	nn	nn	np	np	nn	nn	np	nn	np	np	np	np	np	nn	np	np	--	np	nn	--	nn	nn	nn	np	np	nn
ddRAD_5292_20	<nnxnp>		(nn,np)	np	nn	--	np	nn	np	np	np	np	np	np	np	nn	nn	nn	np	np	np	np	np	nn	--	np	np	nn	np	np	--	nn	np	np	nn	nn	--	nn	np	np	np	--	np	np	np	nn	np	nn	nn
ddRAD_5295_30	<nnxnp>		(nn,np)	nn	np	np	--	nn	np	np	nn	nn	nn	np	nn	np	np	nn	nn	nn	np	nn	np	nn	np	nn	nn	np	nn	nn	np	np	np	nn	nn	nn	np	np	np	np	np	nn	nn	nn	nn	nn	nn	nn	np
ddRAD_5301_58	<nnxnp>		(nn,np)	np	nn	np	nn	np	np	np	--	np	nn	nn	nn	nn	nn	nn	np	np	nn	np	np	np	nn	nn	--	np	np	nn	nn	np	nn	nn	nn	np	np	nn	--	nn	nn	--	np	np	nn	nn	np	nn	nn
ddRAD_5317_76	<hkxhk>		(hh,hk,kk)	hk	hh	hk	hk	hk	hk	hk	hk	hk	hk	hh	kk	hh	hk	kk	hk	hk	hh	kk	hh	kk	hk	hk	hk	hh	hk	kk	hh	hh	hk	hk	kk	kk	hk	hk	hk	hk	hh	hk	kk	hk	hk	kk	hk	hk	hk
ddRAD_x5327_82	<lmxll>		(ll,lm)	lm	ll	ll	lm	ll	ll	ll	ll	lm	lm	lm	lm	lm	lm	lm	ll	lm	lm	lm	ll	lm	--	ll	--	ll	ll	lm	--	lm	lm	lm	--	lm	lm	ll	lm	lm	ll	lm	lm	lm	ll	lm	lm	ll	lm
ddRAD_5331_19	<nnxnp>		(nn,np)	np	nn	nn	nn	np	np	nn	np	nn	np	nn	nn	nn	nn	--	np	nn	nn	nn	np	nn	nn	np	nn	nn	np	nn	nn	np	np	np	np	nn	np	np	np	nn	np	np	nn	np	nn	np	nn	nn	np
ddRAD_5333_55	<nnxnp>		(nn,np)	np	np	np	np	np	np	np	np	np	np	nn	nn	nn	np	nn	np	np	np	nn	np	np	nn	np	np	nn	--	np	nn	nn	np	nn	nn	nn	np	nn	np	nn	np	nn	nn	nn	nn	np	nn	np	nn
ddRAD_5337_58	<hkxhk>		(hh,hk,kk)	hh	hh	hh	hk	hk	hk	hk	hk	hk	hh	hk	kk	hh	hk	hh	hk	kk	hh	hh	hk	hk	hh	hk	--	hh	hk	hh	kk	hk	hk	hk	hk	hk	hk	hh	kk	hk	hh	hk	hk	hk	hh	hh	hh	hk	hk
ddRAD_5338_85	<nnxnp>		(nn,np)	np	nn	np	np	nn	np	nn	nn	np	np	np	--	nn	nn	nn	np	nn	np	nn	--	np	np	nn	nn	np	nn	nn	np	nn	nn	nn	np	nn	np	nn	nn	np	nn	--	np	np	nn	np	nn	nn	np
ddRAD_5339_28	<hkxhk>		(hh,hk,kk)	hk	hk	kk	hk	hk	hk	hk	hk	hk	hk	hh	hk	hh	hk	kk	hk	hh	hk	hk	hh	hk	hh	hk	hk	hk	hk	hk	kk	hk	hh	hk	hh	hk	hk	hk	hk	hk	hk	hk	kk	hk	hh	kk	hk	hk	hk
ddRAD_5354_63	<lmxll>		(ll,lm)	lm	lm	--	lm	ll	--	ll	--	ll	ll	ll	--	ll	lm	ll	lm	ll	ll	lm	lm	lm	lm	ll	lm	lm	lm	ll	lm	lm	ll	lm	ll	lm	ll	lm	lm	ll	lm	lm	lm	lm	ll	ll	lm	lm	ll
ddRAD_5355_82	<nnxnp>		(nn,np)	np	nn	np	--	np	np	np	nn	np	nn	nn	--	nn	nn	--	np	np	nn	np	np	np	nn	nn	nn	np	np	nn	nn	np	nn	nn	--	np	np	nn	nn	nn	--	--	np	np	nn	nn	np	nn	np
ddRAD_5361_77	<nnxnp>		(nn,np)	np	np	nn	--	np	np	nn	nn	--	np	nn	nn	nn	nn	np	np	nn	nn	nn	np	nn	nn	np	--	nn	np	np	nn	np	nn	np	np	nn	np	np	nn	nn	np	np	nn	np	nn	np	nn	nn	np
ddRAD_5364_83	<nnxnp>		(nn,np)	np	np	np	np	np	np	nn	np	np	nn	nn	np	--	nn	--	nn	nn	nn	nn	np	nn	nn	nn	np	np	np	np	np	np	np	np	--	np	np	np	np	np	np	--	np	np	nn	nn	np	np	np
ddRAD_5378_23	<hkxhk>		(hh,hk,kk)	hk	hk	hk	hk	kk	hk	hk	hh	hh	kk	hk	hh	kk	kk	kk	hh	hk	kk	hk	kk	kk	hk	hk	--	kk	hk	hk	kk	kk	hk	hk	hk	hh	hh	kk	hk	kk	hk	kk	hk	hk	hk	hk	hh	hk	hk
ddRAD_5380_83	<efxeg>		(ee,ef,eg,fg)	eg	ef	fg	fg	ef	ee	fg	fg	fg	ef	fg	fg	fg	eg	ef	ee	eg	fg	eg	ee	eg	eg	ef	eg	fg	--	fg	fg	--	fg	ee	ee	fg	ee	ee	fg	eg	ef	ef	eg	ef	fg	ee	eg	fg	ef
ddRAD_5386_73	<hkxhk>		(hh,hk,kk)	kk	hk	hh	hk	hk	hh	hh	kk	hh	hk	hk	kk	hk	kk	hh	hk	hk	hk	kk	hk	kk	kk	hk	hk	hk	hh	hh	hk	hh	hk	hk	hk	hk	hh	hk	hk	hh	kk	kk	hk	hh	hk	hk	hk	hk	hh
ddRAD_5406_34	<nnxnp>		(nn,np)	nn	np	np	nn	np	np	np	--	np	nn	nn	--	nn	nn	nn	nn	nn	nn	nn	np	nn	nn	nn	np	np	np	np	np	np	np	np	nn	np	np	np	np	np	nn	nn	np	np	nn	nn	np	np	np
ddRAD_5430_54	<nnxnp>		(nn,np)	np	np	np	np	np	np	np	np	np	np	nn	np	np	np	nn	np	np	np	nn	np	np	nn	np	np	nn	nn	np	nn	--	np	np	--	nn	np	nn	np	np	np	nn	--	nn	nn	np	nn	np	nn
ddRAD_5431_81	<lmxll>		(ll,lm)	ll	ll	lm	ll	lm	lm	lm	lm	lm	lm	ll	lm	lm	lm	lm	ll	lm	ll	lm	lm	lm	lm	lm	ll	lm	lm	ll	lm	ll	lm	ll	lm	lm	lm	lm	ll	lm	lm	lm	ll	lm	lm	lm	ll	lm	lm
ddRAD_5437_79	<hkxhk>		(hh,hk,kk)	hk	hk	hk	kk	kk	hk	hk	kk	hk	hh	kk	hk	hh	hk	kk	hk	kk	hk	hk	kk	hh	hk	hk	hk	hh	kk	hk	hh	hk	hk	hk	hk	hk	hk	hk	hh	kk	kk	hk	hk	kk	hk	kk	hk	hh	kk
ddRAD_5449_76	<nnxnp>		(nn,np)	nn	--	np	--	np	nn	nn	nn	--	np	--	--	np	np	np	nn	nn	np	np	np	np	nn	nn	np	np	nn	np	np	np	nn	np	np	nn	nn	np	np	np	np	np	nn	np	np	np	nn	nn	np
ddRAD_5451_19	<hkxhk>		(hh,hk,kk)	hk	hk	hh	kk	hk	hk	hk	hk	kk	hk	kk	hk	kk	kk	kk	hk	hk	hk	hk	hh	hk	hk	hh	hk	hh	hh	hh	hh	hk	hk	hk	kk	hh	kk	hk	kk	hk	hh	hk	hk	hh	hk	hk	hk	hk	hk
ddRAD_5458_21	<nnxnp>		(nn,np)	nn	np	np	np	nn	np	np	np	np	nn	nn	nn	np	np	np	np	nn	nn	nn	np	nn	np	--	--	np	np	np	np	np	np	np	np	np	np	np	nn	np	np	nn	np	np	np	nn	nn	np	np
ddRAD_5459_75	<nnxnp>		(nn,np)	nn	np	np	np	np	nn	nn	np	nn	nn	np	nn	np	np	np	nn	nn	nn	nn	np	np	np	nn	--	np	np	nn	np	np	nn	nn	np	np	np	np	np	nn	np	np	nn	np	nn	np	nn	np	np
ddRAD_x5471_77	<lmxll>		(ll,lm)	lm	lm	lm	ll	lm	ll	lm	lm	ll	ll	--	--	ll	lm	ll	lm	ll	lm	ll	lm	ll	lm	ll	lm	lm	ll	ll	ll	ll	ll	ll	lm	lm	ll	lm	--	ll	lm	ll	ll	lm	lm	ll	lm	lm	ll
ddRAD_x5473_20	<lmxll>		(ll,lm)	lm	lm	lm	lm	lm	lm	lm	lm	ll	ll	ll	ll	ll	lm	ll	lm	ll	lm	lm	lm	ll	lm	lm	lm	lm	lm	--	ll	ll	ll	ll	lm	lm	ll	lm	ll	ll	lm	ll	ll	lm	lm	ll	lm	lm	ll
ddRAD_5476_74	<nnxnp>		(nn,np)	np	np	np	nn	np	np	np	--	nn	nn	np	np	nn	np	np	np	np	nn	np	np	np	np	np	np	np	np	nn	nn	np	nn	np	np	nn	np	nn	nn	np	nn	np	np	np	nn	np	np	np	np
ddRAD_5478_83	<hkxhk>		(hh,hk,kk)	hk	kk	--	hk	hk	hk	hh	--	kk	kk	hh	hk	hk	kk	hk	hk	hk	kk	hk	kk	hk	kk	hh	hk	hk	hk	hk	kk	hk	hk	hh	hh	hh	hk	hh	hk	hk	kk	--	--	hk	hk	hk	hk	hh	hh
ddRAD_5479_61	<hkxhk>		(hh,hk,kk)	hk	hk	hk	hk	hh	kk	kk	hk	kk	hk	hh	hk	hk	kk	hk	kk	hk	hk	hk	kk	hh	hk	hh	hk	hk	hk	hk	hk	hk	hk	kk	kk	kk	kk	hk	hk	hk	hk	hh	kk	kk	hk	hk	hk	kk	kk
ddRAD_5489_52	<nnxnp>		(nn,np)	np	nn	--	--	np	nn	nn	np	nn	np	np	--	nn	nn	nn	nn	np	np	np	nn	np	nn	np	np	nn	np	--	nn	nn	np	nn	--	nn	nn	nn	np	nn	nn	np	--	nn	nn	np	np	nn	--
ddRAD_5492_79	<nnxnp>		(nn,np)	nn	nn	nn	np	nn	np	nn	np	nn	np	np	np	np	np	np	np	np	np	np	nn	np	np	np	nn	--	--	nn	nn	nn	nn	nn	np	--	--	--	--	nn	np	np	--	nn	np	np	--	--	nn
ddRAD_5493_80	<hkxhk>		(hh,hk,kk)	kk	hk	kk	kk	hk	hk	kk	hk	hh	kk	hk	hk	kk	kk	hk	hk	hk	kk	kk	hh	kk	kk	hk	kk	kk	hk	hk	kk	kk	kk	hk	hk	hk	hk	hk	hk	kk	kk	kk	kk	hh	kk	hh	hh	kk	hk
ddRAD_5495_66	<hkxhk>		(hh,hk,kk)	hk	hh	hk	hk	kk	hk	kk	hk	kk	hk	hk	--	hk	kk	hk	hk	hk	kk	hh	hk	kk	hk	kk	--	hk	hk	hh	hk	hh	hk	kk	hk	kk	kk	kk	kk	hk	kk	hh	hk	kk	hk	hk	hh	kk	hh
ddRAD_5498_13	<lmxll>		(ll,lm)	ll	ll	lm	ll	ll	ll	lm	lm	ll	lm	lm	ll	lm	ll	ll	lm	ll	lm	ll	ll	ll	lm	ll	ll	ll	lm	lm	ll	lm	ll	lm	ll	lm	lm	ll	ll	lm	lm	ll	lm	ll	lm	ll	ll	lm	lm
ddRAD_281_74	<nnxnp>		(nn,np)	np	np	np	--	np	np	nn	--	np	nn	nn	np	nn	nn	--	--	--	nn	nn	np	nn	nn	nn	np	np	np	np	np	nn	np	np	nn	np	np	np	np	np	nn	nn	np	np	nn	nn	np	np	np
Nextera_seq80	<nnxnp>		(nn,np)	nn	nn	nn	np	nn	nn	nn	np	np	np	nn	nn	np	nn	nn	nn	nn	np	nn	nn	nn	nn	nn	nn	nn	nn	np	np	nn	np	np	nn	np	np	np	np	nn	nn	nn	np	--	np	nn	nn	nn	np
Nextera_seq87	<nnxnp>		(nn,np)	np	np	np	nn	np	np	np	nn	np	nn	nn	nn	nn	nn	nn	nn	nn	nn	nn	np	nn	nn	nn	np	np	np	np	np	np	np	np	nn	np	np	np	np	np	nn	nn	np	np	nn	nn	np	np	np
Nextera_seq99	<nnxnp>		(nn,np)	nn	np	np	np	np	nn	nn	nn	nn	nn	np	nn	np	np	np	nn	nn	nn	nn	nn	np	np	nn	nn	np	nn	nn	np	np	nn	nn	np	np	np	np	nn	nn	np	np	nn	nn	nn	np	nn	np	np
Nextera_seq136	<nnxnp>		(nn,np)	np	nn	nn	np	np	nn	nn	np	nn	np	np	nn	np	np	np	nn	np	nn	nn	np	np	nn	nn	nn	np	np	nn	np	--	nn	np	nn	nn	nn	nn	nn	np	np	nn	nn	np	nn	np	nn	np	np
Nextera_seq142	<nnxnp>		(nn,np)	np	np	np	nn	np	np	nn	nn	np	nn	nn	np	nn	nn	nn	nn	nn	nn	nn	np	nn	nn	nn	np	np	np	np	np	np	np	np	nn	np	np	np	np	np	nn	nn	np	--	nn	nn	np	np	np
Nextera_seq367	<nnxnp>		(nn,np)	nn	np	np	np	nn	np	nn	np	nn	np	nn	nn	nn	nn	np	nn	nn	nn	np	nn	nn	nn	nn	np	np	nn	np	np	nn	nn	nn	nn	nn	nn	nn	nn	nn	nn	np	np	--	nn	np	np	nn	np
Nextera_seq425	<nnxnp>		(nn,np)	np	nn	nn	np	np	nn	nn	np	nn	np	np	nn	np	np	np	nn	np	nn	nn	np	np	np	nn	nn	np	np	nn	np	np	nn	np	nn	nn	nn	nn	nn	np	np	nn	nn	np	nn	np	nn	np	np
Nextera_seq432	<nnxnp>		(nn,np)	nn	np	nn	nn	np	nn	np	np	nn	nn	nn	nn	np	nn	np	nn	np	np	np	nn	nn	nn	np	np	nn	nn	np	nn	np	np	np	np	np	nn	np	np	nn	np	nn	nn	--	nn	nn	np	np	nn
Nextera_seq518	<nnxnp>		(nn,np)	nn	np	nn	nn	np	nn	np	np	nn	nn	nn	nn	np	nn	np	nn	np	np	np	nn	nn	nn	np	np	nn	nn	np	nn	np	np	np	np	np	nn	np	np	nn	np	nn	nn	--	nn	nn	np	np	nn
Nextera_seq618	<nnxnp>		(nn,np)	np	np	nn	np	nn	np	nn	nn	np	np	np	nn	np	np	np	np	np	nn	nn	nn	nn	np	nn	np	nn	np	nn	nn	np	np	np	np	nn	np	nn	np	nn	nn	np	nn	--	nn	np	np	nn	nn
Nextera_seq714	<nnxnp>		(nn,np)	np	np	np	np	nn	nn	np	np	nn	nn	np	np	np	np	nn	np	nn	nn	np	nn	nn	np	nn	np	nn	nn	np	np	np	np	nn	nn	nn	nn	nn	np	np	np	np	np	--	np	nn	nn	np	nn
Nextera_seq730	<nnxnp>		(nn,np)	nn	np	nn	nn	np	nn	np	np	nn	nn	nn	nn	np	nn	np	nn	np	np	np	nn	nn	nn	np	np	nn	nn	np	nn	--	np	np	np	np	nn	np	np	nn	np	nn	nn	--	nn	nn	np	np	nn
Nextera_seq855	<nnxnp>		(nn,np)	nn	nn	nn	np	nn	nn	nn	np	np	np	nn	nn	np	nn	nn	nn	nn	np	nn	nn	nn	nn	nn	nn	nn	nn	np	np	nn	np	np	nn	np	np	np	np	nn	np	nn	nn	np	np	nn	nn	nn	nn
Nextera_seq937	<nnxnp>		(nn,np)	nn	np	np	np	np	nn	nn	nn	nn	nn	np	nn	np	np	np	nn	nn	nn	nn	nn	np	np	nn	nn	np	nn	nn	np	np	nn	nn	np	np	np	np	nn	nn	np	np	nn	nn	nn	np	nn	np	np
Nextera_seq1032	<nnxnp>		(nn,np)	nn	nn	np	nn	np	np	np	nn	np	nn	nn	nn	nn	nn	nn	np	np	nn	np	np	np	nn	nn	nn	np	np	nn	nn	nn	nn	np	nn	np	np	nn	nn	nn	nn	nn	np	np	nn	nn	np	nn	nn
Nextera_seq1177	<nnxnp>		(nn,np)	nn	np	np	np	np	nn	nn	nn	nn	nn	np	nn	np	np	np	nn	nn	nn	nn	nn	np	np	np	nn	np	nn	nn	np	np	nn	nn	np	np	np	np	nn	nn	np	np	nn	nn	nn	np	nn	np	np
Nextera_seq1231	<nnxnp>		(nn,np)	np	np	nn	np	nn	np	nn	nn	np	np	np	nn	np	np	np	np	np	nn	nn	nn	nn	np	nn	np	nn	np	nn	nn	np	np	np	np	nn	np	nn	np	nn	nn	np	np	--	nn	np	np	nn	nn
Nextera_seq1234	<nnxnp>		(nn,np)	np	np	nn	np	nn	np	nn	nn	np	np	np	nn	np	np	np	np	np	nn	nn	nn	nn	np	nn	np	nn	np	nn	nn	np	np	np	np	nn	np	nn	np	nn	nn	np	nn	nn	nn	np	np	nn	nn
Nextera_seq1275	<nnxnp>		(nn,np)	np	np	nn	np	nn	np	nn	nn	np	np	np	nn	np	np	np	np	np	nn	nn	nn	nn	np	nn	np	nn	np	nn	nn	np	np	np	np	nn	np	nn	np	nn	nn	np	np	--	nn	np	np	nn	nn
Nextera_seq1309	<nnxnp>		(nn,np)	np	nn	nn	nn	np	nn	nn	np	nn	np	np	np	nn	nn	nn	nn	np	nn	np	nn	np	nn	np	np	nn	np	nn	np	np	nn	nn	nn	nn	nn	nn	np	nn	nn	np	nn	--	nn	np	nn	nn	nn
Nextera_seq1313	<nnxnp>		(nn,np)	np	np	nn	np	nn	np	nn	nn	np	np	np	nn	np	np	np	np	np	nn	nn	nn	nn	np	nn	np	nn	np	nn	nn	np	np	np	np	nn	np	nn	np	nn	nn	np	nn	--	nn	np	np	nn	nn
Nextera_seq1369	<nnxnp>		(nn,np)	np	nn	nn	nn	np	nn	np	nn	np	nn	np	np	np	np	nn	np	np	np	nn	np	np	np	np	nn	nn	np	nn	nn	--	np	np	np	np	np	np	np	np	np	nn	nn	--	np	nn	nn	np	nn
Nextera_seq1555	<nnxnp>		(nn,np)	np	nn	nn	np	np	nn	nn	np	nn	np	np	nn	np	np	np	nn	np	nn	nn	np	np	np	nn	nn	np	np	nn	np	np	nn	np	nn	nn	nn	nn	nn	np	np	nn	nn	np	nn	np	nn	np	np
Nextera_seq1638	<nnxnp>		(nn,np)	nn	nn	np	nn	nn	np	np	nn	nn	nn	nn	np	nn	nn	nn	np	np	nn	nn	nn	np	nn	np	np	nn	np	nn	nn	np	np	np	np	np	np	np	nn	np	nn	np	nn	--	np	nn	nn	np	np
Nextera_seq1724	<nnxnp>		(nn,np)	nn	np	nn	nn	np	nn	np	np	nn	nn	nn	nn	np	nn	np	nn	np	np	np	nn	nn	nn	np	np	nn	nn	np	nn	np	np	np	np	np	nn	np	np	nn	np	nn	nn	--	nn	nn	np	np	nn
Nextera_seq1774	<nnxnp>		(nn,np)	nn	nn	np	np	nn	nn	np	np	np	nn	np	np	nn	np	nn	nn	np	np	np	nn	np	np	nn	np	nn	nn	nn	np	np	np	nn	nn	np	nn	nn	np	np	nn	nn	np	--	np	nn	nn	np	nn
Nextera_seq1847	<nnxnp>		(nn,np)	nn	nn	np	nn	np	np	np	nn	np	nn	nn	nn	nn	nn	nn	np	np	nn	np	np	np	nn	nn	nn	np	np	nn	nn	nn	nn	np	nn	np	np	nn	nn	nn	nn	nn	np	np	nn	nn	np	nn	nn
Nextera_seq1851	<nnxnp>		(nn,np)	nn	np	np	np	nn	np	nn	np	nn	np	nn	nn	nn	nn	np	nn	nn	nn	np	nn	nn	nn	nn	np	np	nn	np	np	nn	nn	nn	nn	nn	nn	nn	nn	nn	nn	np	np	--	nn	np	np	nn	np
Nextera_seq1978	<nnxnp>		(nn,np)	nn	np	nn	nn	np	nn	np	np	nn	nn	nn	nn	np	nn	np	nn	np	np	np	nn	nn	nn	np	np	nn	nn	np	nn	np	np	np	np	np	nn	np	np	nn	np	nn	nn	--	np	nn	np	np	nn
Nextera_seq2100	<nnxnp>		(nn,np)	np	np	nn	np	nn	np	nn	nn	np	np	np	nn	np	np	np	np	np	nn	nn	nn	nn	np	nn	np	nn	np	nn	nn	--	np	np	np	nn	np	nn	np	nn	nn	np	nn	--	nn	np	np	nn	nn
Nextera_seq2271	<nnxnp>		(nn,np)	np	np	nn	np	nn	np	nn	nn	np	np	np	nn	np	np	np	np	np	nn	nn	nn	nn	np	nn	np	nn	np	nn	nn	np	np	np	np	nn	np	nn	np	nn	nn	np	np	nn	nn	np	np	nn	nn
Nextera_seq2361	<nnxnp>		(nn,np)	nn	np	np	np	nn	np	nn	np	nn	np	nn	nn	nn	nn	np	nn	nn	nn	np	nn	nn	nn	nn	np	np	nn	np	np	nn	nn	nn	nn	nn	nn	nn	nn	nn	nn	np	--	--	nn	np	np	nn	np
Nextera_seq2658	<nnxnp>		(nn,np)	nn	nn	np	nn	nn	np	np	nn	nn	nn	nn	np	nn	nn	nn	np	np	nn	nn	nn	np	nn	np	np	nn	np	nn	nn	--	np	nn	np	np	np	np	nn	np	nn	np	--	--	np	nn	nn	np	np
Nextera_seq2831	<nnxnp>		(nn,np)	np	np	nn	np	nn	np	--	--	np	np	np	--	np	np	np	np	np	nn	nn	nn	--	np	nn	np	nn	np	nn	nn	np	np	np	np	--	np	--	np	--	nn	np	--	--	--	np	np	--	--
Nextera_seq3268	<nnxnp>		(nn,np)	nn	nn	np	np	nn	nn	np	np	np	nn	np	np	nn	np	nn	nn	np	np	np	nn	np	np	nn	np	nn	nn	nn	np	--	np	nn	nn	np	nn	nn	np	np	nn	nn	np	--	np	nn	nn	np	nn
Nextera_seq3313	<nnxnp>		(nn,np)	nn	np	np	np	nn	np	nn	np	nn	np	nn	nn	nn	nn	np	nn	nn	nn	np	nn	nn	nn	nn	np	np	nn	np	np	nn	nn	nn	nn	nn	nn	nn	nn	nn	nn	np	np	--	nn	np	np	nn	np
Nextera_seq3432	<nnxnp>		(nn,np)	nn	nn	np	nn	nn	np	np	nn	nn	nn	nn	np	nn	nn	nn	np	np	nn	nn	nn	np	nn	np	np	nn	np	nn	nn	np	np	np	np	np	np	np	nn	np	nn	np	nn	nn	np	nn	nn	np	np
Nextera_seq3433	<nnxnp>		(nn,np)	nn	nn	np	nn	np	nn	nn	nn	nn	np	nn	nn	np	np	np	nn	nn	np	nn	np	np	nn	nn	np	np	nn	np	np	np	nn	np	np	nn	nn	np	np	np	np	np	nn	--	np	np	nn	nn	np
Nextera_seq3528	<nnxnp>		(nn,np)	nn	nn	np	nn	nn	np	np	nn	nn	nn	nn	np	nn	nn	nn	np	np	nn	nn	nn	np	nn	np	np	nn	np	nn	nn	np	np	np	np	np	np	np	nn	np	nn	np	nn	nn	np	nn	nn	np	np
Nextera_seq3566	<nnxnp>		(nn,np)	nn	nn	np	np	nn	nn	np	np	np	nn	np	np	nn	np	nn	nn	np	np	np	nn	np	np	nn	np	nn	nn	nn	np	np	np	nn	nn	np	nn	nn	np	np	nn	nn	np	--	np	nn	nn	np	nn
Nextera_seq3732	<nnxnp>		(nn,np)	nn	nn	np	np	nn	nn	np	np	np	nn	np	np	nn	np	nn	nn	np	np	np	nn	np	np	nn	np	nn	nn	nn	np	np	np	nn	nn	np	nn	nn	np	np	nn	nn	np	--	np	nn	nn	np	nn
Nextera_seq3843	<nnxnp>		(nn,np)	nn	nn	nn	nn	np	nn	nn	np	nn	nn	np	np	nn	nn	nn	nn	np	nn	np	nn	np	nn	np	np	nn	np	nn	np	np	nn	nn	nn	nn	nn	nn	np	np	nn	np	nn	np	nn	nn	nn	nn	nn
Nextera_seq4655	<nnxnp>		(nn,np)	nn	np	np	np	np	nn	nn	nn	nn	nn	np	nn	np	np	np	nn	nn	nn	nn	nn	np	np	np	nn	np	nn	nn	np	np	nn	nn	np	np	np	np	nn	nn	np	--	nn	nn	nn	np	nn	np	np
Nextera_seq4679	<nnxnp>		(nn,np)	np	nn	nn	nn	np	nn	nn	np	nn	np	np	np	nn	nn	nn	nn	np	nn	np	nn	np	nn	np	np	nn	np	nn	np	--	nn	nn	nn	nn	nn	nn	np	nn	nn	np	nn	--	nn	np	nn	nn	nn
Nextera_seq4913	<nnxnp>		(nn,np)	nn	nn	np	np	nn	np	np	nn	nn	nn	nn	np	nn	nn	nn	np	np	nn	nn	nn	np	nn	np	np	nn	np	nn	nn	np	np	np	np	np	np	np	nn	np	nn	np	nn	nn	np	nn	nn	np	np
Nextera_seq5120	<nnxnp>		(nn,np)	nn	np	np	np	np	nn	nn	nn	nn	nn	np	nn	np	np	np	nn	nn	nn	nn	nn	np	np	np	nn	np	nn	nn	np	np	nn	nn	np	np	np	np	nn	nn	np	np	nn	--	nn	np	nn	np	np
Nextera_seq5368	<nnxnp>		(nn,np)	nn	nn	np	np	nn	nn	np	np	np	nn	np	np	nn	np	nn	nn	np	np	np	nn	np	np	nn	np	nn	nn	nn	np	np	np	nn	nn	np	nn	nn	np	np	nn	nn	np	--	np	nn	nn	np	nn
Nextera_seq5510	<nnxnp>		(nn,np)	nn	np	nn	nn	np	nn	np	np	nn	nn	nn	nn	np	np	np	nn	np	np	np	nn	nn	nn	np	np	nn	nn	np	nn	np	np	np	np	np	nn	np	np	nn	np	nn	nn	--	np	nn	np	np	nn
Nextera_seq5556	<nnxnp>		(nn,np)	nn	np	nn	nn	np	nn	np	np	nn	nn	nn	nn	np	nn	np	nn	np	np	np	nn	nn	nn	np	np	nn	nn	np	nn	np	np	np	np	np	nn	np	np	nn	np	nn	nn	--	nn	nn	np	np	nn
Nextera_seq5727	<nnxnp>		(nn,np)	np	np	np	nn	np	np	np	nn	np	nn	nn	nn	nn	nn	nn	nn	nn	nn	nn	np	nn	nn	nn	np	np	np	np	np	--	np	np	nn	np	np	np	np	np	nn	nn	np	--	nn	nn	np	np	np
Nextera_seq5961	<nnxnp>		(nn,np)	nn	nn	np	nn	nn	np	np	nn	nn	nn	nn	np	nn	nn	nn	np	np	nn	nn	nn	np	nn	np	np	nn	np	nn	nn	--	np	np	np	np	np	np	nn	np	nn	np	--	nn	np	nn	nn	np	np
Nextera_seq6023	<nnxnp>		(nn,np)	nn	nn	nn	nn	np	nn	nn	np	nn	nn	np	np	nn	nn	nn	nn	np	nn	nn	nn	np	nn	np	nn	nn	np	nn	np	np	nn	nn	nn	nn	nn	nn	np	np	nn	np	nn	--	nn	nn	nn	nn	nn
Nextera_seq6026	<nnxnp>		(nn,np)	nn	nn	np	nn	np	np	np	nn	np	nn	nn	nn	nn	nn	nn	np	np	nn	np	np	np	nn	nn	nn	np	np	nn	nn	--	nn	np	nn	np	np	nn	nn	nn	nn	nn	np	--	nn	nn	np	nn	nn
Nextera_seq6571	<nnxnp>		(nn,np)	np	nn	nn	np	np	nn	nn	np	nn	np	np	nn	np	np	np	nn	np	nn	nn	np	np	np	nn	nn	np	np	nn	np	--	nn	np	nn	nn	nn	nn	nn	np	np	nn	nn	--	nn	np	nn	np	np
Nextera_seq6579	<nnxnp>		(nn,np)	nn	nn	np	np	nn	nn	np	np	np	nn	np	np	nn	np	nn	nn	np	np	np	nn	np	np	nn	np	nn	nn	nn	np	np	np	nn	nn	np	nn	nn	np	np	nn	nn	np	np	np	nn	nn	np	nn
Nextera_seq7046	<nnxnp>		(nn,np)	nn	nn	np	np	nn	nn	np	np	np	nn	np	np	nn	np	nn	nn	np	np	np	nn	np	np	nn	np	nn	nn	nn	np	np	np	nn	nn	np	nn	nn	np	np	nn	nn	np	--	np	nn	nn	np	nn
Nextera_seq7083	<nnxnp>		(nn,np)	nn	nn	np	nn	np	nn	nn	nn	nn	np	nn	nn	np	np	np	nn	nn	np	nn	np	np	nn	nn	np	np	nn	np	np	np	nn	np	np	nn	nn	np	np	np	np	np	nn	--	np	np	nn	nn	np
Nextera_seq7153	<nnxnp>		(nn,np)	nn	nn	np	np	nn	nn	np	np	np	nn	np	np	nn	np	nn	nn	np	np	np	nn	np	np	nn	np	nn	nn	nn	np	np	np	nn	nn	np	nn	nn	np	np	nn	nn	np	--	np	nn	nn	np	nn
Nextera_seq7469	<nnxnp>		(nn,np)	nn	np	nn	nn	np	nn	np	np	nn	nn	nn	nn	np	np	np	nn	np	np	np	nn	nn	nn	np	np	nn	nn	np	nn	--	np	np	np	np	nn	np	np	nn	np	nn	nn	--	np	nn	np	np	nn
Nextera_seq7566	<nnxnp>		(nn,np)	nn	nn	np	nn	np	nn	nn	nn	nn	np	nn	nn	np	np	np	nn	nn	np	nn	np	np	nn	nn	np	np	nn	np	np	np	nn	np	np	nn	nn	np	np	np	np	np	nn	--	np	np	nn	nn	np
Nextera_seq8026	<nnxnp>		(nn,np)	nn	nn	np	nn	nn	np	np	nn	nn	nn	nn	np	nn	nn	nn	np	np	nn	nn	nn	np	nn	np	np	nn	np	nn	nn	--	np	np	np	np	np	np	nn	np	nn	np	nn	--	np	nn	nn	np	np
Nextera_seq8257	<nnxnp>		(nn,np)	np	nn	nn	np	np	nn	nn	np	nn	np	np	nn	np	np	np	nn	np	nn	nn	np	np	np	nn	nn	np	np	nn	np	np	nn	np	nn	nn	nn	nn	nn	np	np	nn	nn	np	nn	np	nn	np	np
Nextera_seq8612	<nnxnp>		(nn,np)	nn	nn	np	np	nn	np	np	nn	nn	nn	nn	np	nn	nn	nn	np	np	nn	nn	nn	np	nn	np	np	nn	np	nn	nn	--	np	np	np	np	np	np	nn	np	nn	np	np	nn	np	nn	nn	np	np
Nextera_seq9699	<nnxnp>		(nn,np)	nn	np	np	np	nn	np	nn	np	nn	np	nn	nn	nn	nn	np	nn	nn	nn	np	nn	nn	nn	nn	np	np	nn	np	np	nn	nn	nn	nn	nn	nn	nn	nn	nn	nn	np	np	--	nn	np	np	nn	np
Nextera_seq9851	<nnxnp>		(nn,np)	nn	nn	np	np	nn	nn	np	np	np	nn	np	np	nn	np	nn	nn	np	np	np	nn	np	np	nn	np	nn	nn	nn	np	np	np	nn	nn	np	nn	nn	np	np	nn	nn	np	np	np	nn	nn	np	nn
Nextera_seq10368	<nnxnp>		(nn,np)	nn	nn	np	nn	nn	np	np	nn	nn	nn	nn	np	nn	nn	nn	np	np	nn	nn	nn	np	nn	np	np	nn	np	nn	nn	np	np	np	np	np	np	np	nn	np	nn	np	--	--	np	nn	nn	np	np
Nextera_seq11695	<nnxnp>		(nn,np)	nn	nn	np	np	nn	nn	np	np	np	nn	np	np	nn	np	nn	nn	np	np	np	nn	np	np	nn	np	nn	nn	nn	np	np	np	nn	nn	np	nn	nn	np	np	nn	nn	np	--	np	nn	nn	np	nn
Nextera_seq14713	<nnxnp>		(nn,np)	nn	nn	np	np	nn	nn	np	np	np	nn	np	np	nn	np	nn	nn	np	np	np	nn	np	np	nn	np	nn	nn	nn	np	np	np	nn	nn	np	nn	nn	np	np	nn	nn	np	--	np	nn	nn	np	nn
Nextera_seq14937	<nnxnp>		(nn,np)	np	np	nn	np	nn	np	nn	nn	np	np	np	nn	np	np	np	np	np	nn	nn	nn	nn	np	nn	np	nn	np	nn	nn	np	np	np	np	nn	np	nn	np	nn	nn	np	nn	--	nn	np	np	nn	nn
Nextera_seq16015	<nnxnp>		(nn,np)	nn	nn	np	np	nn	nn	np	np	np	nn	np	np	nn	np	nn	nn	np	np	np	nn	np	np	nn	np	nn	nn	nn	np	np	np	nn	nn	np	nn	nn	np	np	nn	nn	np	--	np	nn	nn	np	nn
Nextera_seqacp5_361	<nnxnp>		(nn,np)	nn	nn	np	nn	np	nn	nn	nn	nn	np	nn	nn	np	np	np	nn	nn	np	nn	np	np	nn	nn	np	np	nn	np	np	np	nn	np	np	nn	nn	np	np	np	np	np	nn	np	np	np	nn	nn	np
Nextera_seqacp5_m	<nnxnp>		(nn,np)	nn	nn	np	nn	np	nn	nn	nn	nn	np	nn	nn	np	np	np	nn	nn	np	nn	np	np	nn	nn	np	np	nn	np	np	np	nn	np	np	nn	nn	np	np	np	np	np	nn	np	np	np	nn	nn	np
Nextera_seqAcp202	<nnxnp>		(nn,np)	np	nn	nn	np	np	nn	nn	np	nn	np	np	nn	np	np	np	nn	np	nn	nn	np	np	nn	nn	nn	np	np	nn	np	--	nn	np	nn	nn	nn	nn	nn	np	np	nn	nn	--	nn	np	nn	np	np
Nextera_seqAcp203m	<nnxnp>		(nn,np)	np	nn	nn	np	np	nn	nn	np	nn	np	np	nn	np	np	np	nn	np	nn	nn	np	np	np	nn	nn	np	np	nn	np	np	nn	np	nn	nn	nn	nn	nn	np	np	nn	nn	np	np	np	nn	np	np
Nextera_seq90	<lmxll>		(ll,lm)	lm	lm	ll	lm	lm	ll	lm	lm	lm	lm	lm	ll	lm	ll	ll	ll	ll	ll	lm	ll	ll	lm	ll	ll	lm	lm	lm	lm	lm	lm	lm	lm	ll	ll	lm	lm	lm	ll	ll	lm	--	ll	ll	ll	lm	lm
Nextera_seqx94	<lmxll>		(ll,lm)	ll	ll	ll	lm	ll	lm	lm	lm	lm	lm	lm	lm	lm	ll	lm	ll	lm	ll	lm	ll	lm	ll	ll	ll	ll	ll	lm	lm	ll	lm	lm	ll	ll	lm	ll	lm	lm	ll	lm	lm	--	ll	lm	ll	ll	lm
Nextera_seq2271Xparalog	<lmxll>		(ll,lm)	lm	ll	lm	ll	ll	ll	lm	ll	ll	ll	lm	lm	ll	ll	ll	ll	ll	lm	lm	ll	lm	ll	ll	ll	ll	ll	lm	ll	ll	ll	ll	ll	ll	ll	lm	ll	ll	ll	lm	ll	ll	ll	ll	ll	lm	lm
Nextera_seqx2733	<lmxll>		(ll,lm)	ll	ll	ll	lm	ll	ll	ll	ll	lm	lm	lm	lm	lm	ll	lm	ll	lm	lm	lm	ll	lm	ll	ll	ll	ll	ll	lm	lm	lm	lm	lm	ll	ll	lm	ll	lm	lm	ll	lm	lm	ll	ll	lm	ll	ll	lm
Nextera_seqx4361	<lmxll>		(ll,lm)	lm	lm	ll	lm	ll	ll	--	ll	lm	lm	ll	ll	lm	ll	lm	lm	ll	ll	ll	ll	lm	ll	lm	lm	lm	ll	lm	lm	ll	lm	lm	lm	lm	lm	lm	ll	ll	ll	lm	ll	lm	ll	lm	ll	lm	ll
Nextera_seqx14741	<lmxll>		(ll,lm)	lm	lm	ll	lm	ll	ll	--	ll	lm	lm	ll	ll	lm	lm	lm	lm	ll	ll	ll	ll	lm	ll	lm	lm	ll	ll	lm	lm	ll	lm	lm	lm	lm	lm	lm	ll	ll	ll	lm	ll	lm	ll	lm	ll	lm	ll
Nextera_seqAcp203	<lmxll>		(ll,lm)	ll	ll	lm	ll	ll	lm	--	ll	lm	lm	lm	ll	ll	lm	ll	ll	lm	ll	ll	ll	lm	ll	lm	ll	ll	ll	lm	ll	lm	ll	lm	ll	ll	lm	ll	ll	ll	lm	lm	lm	lm	ll	lm	lm	ll	lm
Nextera_seqAcp253f	<lmxll>		(ll,lm)	ll	ll	lm	lm	ll	ll	lm	lm	lm	ll	lm	lm	ll	ll	lm	lm	ll	lm	lm	lm	lm	lm	ll	lm	ll	lm	lm	ll	lm	ll	ll	ll	lm	ll	ll	lm	ll	ll	lm	ll	ll	lm	ll	lm	lm	lm
Nextera_seqxAcp501_635	<lmxll>		(ll,lm)	lm	lm	ll	lm	lm	ll	--	ll	lm	lm	ll	ll	lm	lm	lm	lm	ll	ll	ll	ll	lm	ll	lm	lm	ll	ll	ll	lm	ll	lm	lm	lm	lm	lm	lm	ll	ll	--	lm	ll	lm	ll	lm	ll	lm	ll
Nextera_seq211next	<nnxnp>		(nn,np)	nn	nn	np	nn	nn	np	np	nn	nn	nn	nn	np	nn	nn	nn	np	np	nn	nn	nn	np	nn	np	np	nn	np	nn	nn	nn	np	np	np	np	np	np	nn	np	nn	np	nn	nn	np	nn	nn	np	np
Nextera_xseq2570next	<lmxll>		(ll,lm)	ll	ll	ll	lm	ll	ll	--	lm	ll	lm	lm	lm	lm	ll	lm	ll	lm	ll	lm	ll	lm	ll	lm	ll	ll	lm	lm	lm	lm	lm	lm	--	ll	lm	ll	ll	ll	ll	lm	lm	ll	ll	lm	ll	--	lm
Nextera_seq3182next	<lmxll>		(ll,lm)	lm	lm	ll	lm	lm	ll	ll	lm	lm	lm	lm	ll	lm	lm	lm	ll	ll	lm	lm	lm	ll	lm	ll	ll	lm	ll	lm	lm	lm	ll	ll	ll	ll	ll	ll	lm	ll	lm	ll	lm	lm	ll	lm	lm	ll	ll
Nextera_xseq8354next	<lmxll>		(ll,lm)	ll	ll	ll	ll	ll	ll	ll	lm	ll	lm	ll	ll	ll	ll	ll	ll	ll	ll	ll	ll	lm	ll	lm	ll	ll	lm	lm	ll	lm	ll	ll	ll	ll	lm	ll	ll	lm	ll	lm	ll	ll	ll	lm	ll	ll	lm
Nextera_acp334next	<nnxnp>		(nn,np)	np	nn	nn	np	np	nn	nn	np	nn	np	np	nn	np	np	np	np	np	nn	nn	np	np	np	nn	nn	np	np	nn	nn	nn	nn	np	nn	nn	nn	nn	nn	np	np	nn	nn	np	nn	nn	nn	nn	np
Nextera_rad64	<lmxll>		(ll,lm)	lm	ll	ll	ll	ll	lm	ll	ll	ll	ll	ll	ll	ll	ll	ll	lm	lm	ll	lm	lm	lm	lm	ll	lm	ll	lm	ll	ll	lm	ll	lm	lm	ll	lm	lm	ll	lm	ll	ll	lm	lm	ll	lm	lm	ll	ll
Nextera_rad736	<nnxnp>		(nn,np)	nn	np	nn	nn	np	nn	np	np	nn	nn	nn	nn	np	nn	np	nn	np	np	np	nn	nn	nn	np	np	nn	nn	np	nn	np	np	np	np	np	nn	np	np	nn	np	nn	nn	nn	nn	nn	np	np	nn
Nextera_rad793	<lmxll>		(ll,lm)	ll	ll	lm	lm	lm	ll	lm	ll	ll	ll	lm	ll	lm	ll	lm	ll	ll	ll	lm	ll	lm	ll	lm	ll	lm	ll	lm	ll	lm	ll	lm	lm	lm	ll	lm	lm	ll	ll	lm	ll	ll	ll	lm	lm	lm	lm
Nextera_rad967	<lmxll>		(ll,lm)	ll	lm	lm	lm	lm	--	lm	lm	lm	ll	lm	lm	lm	lm	lm	ll	lm	lm	ll	ll	ll	ll	lm	lm	lm	ll	lm	lm	ll	lm	ll	ll	lm	ll	ll	lm	ll	lm	lm	ll	ll	lm	ll	ll	lm	lm
Nextera_rad1157	<lmxll>		(ll,lm)	ll	ll	ll	ll	ll	lm	lm	lm	lm	ll	ll	lm	ll	lm	ll	lm	lm	ll	lm	lm	ll	ll	ll	ll	ll	lm	ll	lm	lm	ll	lm	lm	lm	lm	ll	lm	lm	ll	ll	lm	lm	ll	ll	ll	lm	lm
Nextera_xrad1594	<lmxll>		(ll,lm)	lm	lm	lm	ll	lm	ll	lm	lm	ll	ll	ll	ll	ll	lm	ll	lm	ll	lm	ll	lm	ll	lm	ll	lm	lm	ll	ll	ll	ll	ll	ll	lm	lm	ll	lm	ll	ll	lm	ll	ll	lm	lm	ll	lm	lm	ll
Nextera_rad1685	<lmxll>		(ll,lm)	lm	lm	--	ll	lm	--	ll	lm	ll	ll	ll	ll	ll	lm	ll	lm	lm	lm	lm	ll	ll	lm	ll	lm	lm	ll	lm	ll	lm	ll	lm	lm	ll	lm	lm	--	--	ll	ll	lm	lm	lm	lm	lm	lm	ll
Nextera_xrad1918	<lmxll>		(ll,lm)	lm	lm	lm	ll	lm	lm	lm	lm	ll	ll	lm	ll	ll	ll	ll	lm	lm	ll	ll	lm	ll	lm	lm	lm	ll	lm	lm	ll	ll	ll	ll	ll	lm	ll	lm	ll	ll	lm	lm	ll	ll	lm	ll	lm	lm	ll
Nextera_rad2100	<nnxnp>		(nn,np)	nn	nn	nn	np	np	nn	nn	np	nn	np	np	nn	np	np	np	nn	np	nn	np	np	np	np	nn	nn	np	np	nn	np	np	nn	np	nn	nn	nn	nn	nn	np	nn	nn	nn	np	np	np	nn	np	np
Nextera_rad2101	<lmxll>		(ll,lm)	ll	lm	ll	lm	lm	ll	lm	lm	lm	lm	lm	lm	lm	ll	lm	ll	lm	lm	lm	lm	lm	ll	ll	lm	lm	lm	ll	ll	lm	ll	ll	lm	ll	ll	ll	lm	lm	lm	ll	ll	ll	lm	lm	ll	ll	lm
Nextera_rad2273f	<lmxll>		(ll,lm)	lm	ll	ll	ll	lm	ll	ll	lm	ll	ll	ll	lm	ll	lm	ll	ll	ll	ll	lm	lm	lm	lm	ll	lm	lm	ll	ll	lm	ll	lm	lm	ll	lm	ll	lm	lm	ll	lm	lm	lm	ll	ll	ll	lm	lm	ll
Nextera_rad2273m	<nnxnp>		(nn,np)	np	np	np	nn	np	np	nn	nn	np	nn	nn	np	nn	nn	nn	nn	nn	nn	nn	np	nn	nn	nn	np	np	np	np	np	nn	np	np	nn	np	np	np	np	np	nn	nn	np	np	nn	nn	np	np	np
Nextera_rad2311	<hkxhk>		(hh,hk,kk)	kk	hk	hk	hh	kk	kk	hh	hk	hk	hh	hh	kk	hh	hk	hh	hh	hh	hh	hk	kk	hk	hk	hh	kk	kk	hk	hk	kk	hh	kk	kk	hh	kk	hk	kk	kk	hk	hk	hk	kk	hk	hh	hh	kk	kk	hk
Nextera_rad2364	<nnxnp>		(nn,np)	nn	nn	np	nn	np	np	np	np	nn	np	nn	nn	np	nn	nn	nn	nn	np	np	np	np	nn	np	nn	nn	nn	np	np	np	nn	nn	nn	np	nn	np	np	nn	nn	nn	np	np	np	np	np	nn	np
Nextera_rad2436	<lmxll>		(ll,lm)	lm	ll	lm	lm	lm	ll	lm	ll	ll	lm	ll	ll	lm	lm	lm	ll	lm	lm	lm	ll	ll	lm	ll	lm	lm	ll	ll	lm	lm	lm	ll	ll	lm	lm	lm	ll	lm	lm	lm	lm	ll	lm	ll	ll	lm	lm
Nextera_rad2464	<lmxll>		(ll,lm)	ll	ll	ll	ll	ll	lm	lm	lm	lm	ll	ll	lm	lm	lm	ll	lm	lm	ll	lm	lm	ll	ll	ll	ll	ll	lm	ll	lm	lm	ll	lm	lm	lm	lm	ll	lm	lm	ll	ll	lm	lm	ll	ll	ll	lm	lm
Nextera_rad2549	<lmxll>		(ll,lm)	ll	ll	lm	ll	ll	ll	lm	lm	ll	lm	lm	ll	lm	ll	ll	lm	ll	lm	ll	ll	ll	lm	ll	ll	ll	lm	lm	ll	lm	ll	lm	ll	lm	lm	ll	ll	lm	lm	ll	lm	lm	lm	ll	ll	lm	lm
Nextera_rad2565	<lmxll>		(ll,lm)	lm	lm	ll	lm	lm	ll	lm	lm	lm	lm	lm	ll	lm	ll	ll	ll	ll	ll	lm	ll	ll	lm	ll	ll	lm	lm	lm	lm	ll	lm	lm	lm	ll	ll	lm	lm	lm	ll	ll	lm	ll	ll	ll	ll	lm	lm
Nextera_rad2718	<lmxll>		(ll,lm)	ll	lm	lm	ll	ll	lm	ll	lm	lm	lm	ll	ll	ll	ll	lm	ll	lm	ll	ll	lm	ll	ll	ll	lm	ll	lm	ll	ll	ll	ll	ll	lm	lm	lm	lm	ll	lm	ll	lm	ll	ll	ll	lm	ll	ll	lm
Nextera_rad2798	<lmxll>		(ll,lm)	ll	ll	lm	lm	lm	lm	ll	lm	lm	ll	lm	ll	ll	ll	lm	ll	lm	ll	ll	lm	ll	lm	ll	lm	ll	lm	ll	ll	ll	lm	lm	lm	ll	lm	lm	ll	lm	ll	ll	ll	lm	ll	lm	lm	ll	lm
Nextera_rad2885	<lmxll>		(ll,lm)	lm	ll	lm	ll	ll	ll	lm	ll	ll	lm	lm	ll	lm	lm	ll	ll	ll	ll	lm	lm	lm	ll	lm	ll	lm	ll	ll	lm	lm	ll	lm	lm	lm	ll	lm	ll	lm	ll	ll	lm	ll	ll	ll	lm	ll	ll
Nextera_rad3037f	<lmxll>		(ll,lm)	lm	lm	ll	lm	lm	lm	lm	ll	ll	lm	lm	ll	lm	lm	lm	ll	lm	lm	lm	lm	lm	lm	lm	lm	lm	lm	ll	lm	lm	lm	ll	ll	ll	--	lm	ll	lm	ll	lm	lm	ll	ll	ll	ll	lm	ll
Nextera_rad3037b	<hkxhk>		(hh,hk,kk)	hk	hk	hk	hk	kk	hk	hk	hh	hh	kk	hk	hh	kk	kk	kk	hh	hk	kk	hk	kk	kk	hk	hk	kk	kk	hk	hk	kk	kk	hk	hk	hk	hh	hh	kk	hk	kk	hk	kk	hk	hk	hk	hk	hh	hk	hk
Nextera_xrad3314	<lmxll>		(ll,lm)	lm	lm	lm	ll	lm	ll	lm	lm	ll	ll	ll	ll	ll	lm	ll	lm	ll	lm	ll	lm	ll	lm	ll	lm	lm	ll	ll	ll	ll	ll	ll	lm	lm	ll	lm	ll	ll	lm	ll	ll	lm	lm	ll	lm	lm	ll
Nextera_rad3638m	<nnxnp>		(nn,np)	np	nn	nn	nn	np	nn	np	nn	np	nn	np	np	np	np	nn	np	np	np	nn	np	np	np	np	nn	nn	np	nn	nn	nn	np	np	np	np	np	np	np	np	np	nn	nn	np	np	nn	nn	np	nn
Nextera_rad3638f	<lmxll>		(ll,lm)	lm	ll	lm	lm	lm	ll	lm	lm	lm	ll	ll	lm	ll	lm	lm	lm	ll	lm	ll	ll	lm	ll	lm	ll	lm	ll	ll	lm	ll	ll	lm	ll	lm	lm	lm	lm	lm	lm	ll	lm	lm	ll	lm	ll	lm	ll
Nextera_xrad3692	<lmxll>		(ll,lm)	lm	lm	lm	ll	lm	lm	lm	lm	ll	ll	ll	ll	ll	lm	ll	lm	ll	ll	lm	lm	ll	lm	lm	lm	lm	lm	ll	ll	ll	ll	ll	ll	lm	ll	lm	ll	ll	lm	ll	ll	lm	lm	ll	lm	lm	ll
Nextera_rad3748f	<lmxll>		(ll,lm)	lm	ll	lm	lm	ll	ll	ll	ll	ll	ll	lm	ll	ll	ll	ll	ll	ll	lm	lm	lm	ll	lm	lm	ll	ll	ll	lm	ll	lm	lm	lm	ll	ll	ll	lm	lm	ll	ll	lm	ll	ll	lm	lm	lm	lm	ll
Nextera_rad3748m	<hkxhk>		(hh,hk,kk)	hk	hh	kk	hk	hh	hh	hh	hh	hh	hh	kk	hk	hh	hk	hk	hk	hk	hk	hk	kk	hh	kk	kk	hh	hh	hk	kk	hk	kk	hk	kk	hk	hk	hk	kk	hk	hk	hk	kk	hk	hk	kk	hk	hk	hk	hh
Nextera_rad4934	<lmxll>		(ll,lm)	ll	lm	ll	lm	lm	ll	ll	lm	lm	ll	ll	lm	ll	ll	lm	lm	lm	lm	ll	ll	ll	lm	ll	lm	ll	lm	lm	ll	ll	lm	ll	ll	ll	lm	ll	lm	ll	lm	lm	ll	lm	lm	lm	ll	lm	lm
Micro_Gr54	<efxeg>		(ee,ef,eg,fg)	fg	ef	--	fg	fg	--	ef	--	fg	--	ef	--	ef	--	--	fg	fg	ef	--	ef	--	--	fg	fg	ef	fg	--	ef	ef	--	--	--	--	--	--	--	--	ef	fg	--	fg	fg	--	--	fg	--
Micro_G21	<efxeg>		(ee,ef,eg,fg)	fg	ef	ef	ee	ef	eg	eg	fg	eg	eg	ee	eg	ee	ef	eg	fg	fg	fg	fg	eg	ee	ef	eg	fg	ef	eg	eg	ee	ef	fg	fg	ef	ee	ef	ef	eg	eg	ee	ee	fg	fg	fg	ef	fg	ef	ee
Micro_G28	<efxeg>		(ee,ef,eg,fg)	eg	ee	ee	ee	ee	fg	fg	eg	fg	fg	ef	fg	ee	ee	ef	eg	fg	eg	eg	fg	ef	ee	ef	eg	ee	fg	eg	ef	ee	fg	eg	ee	ef	ee	ee	eg	fg	ef	ef	eg	eg	eg	ee	eg	ee	ef
Micro_Gr14	<abxcd>		(ac,ad,bc,bd)	bd	ad	ac	ac	ad	bd	ac	ac	ac	ad	ac	ac	ad	ac	ad	bd	ac	ac	bc	bd	bc	bc	ad	bc	ad	bd	ad	ac	bd	ac	bd	bd	ac	bd	bd	ac	bc	ad	ad	bc	bd	ac	bd	bd	ac	ad
Micro_PGI	<abxcd>		(ac,ad,bc,bd)	bc	bd	ad	bc	bc	ad	bd	ac	bc	ac	bd	ac	bd	ad	ac	bc	bc	bd	ac	bd	ac	ad	bc	bc	bd	bc	ac	bd	bd	ad	bc	ac	bc	ad	ad	ad	ad	bd	bc	ac	bc	bc	ac	ac	bc	ad
Micro_G4	<abxcd>		(ac,ad,bc,bd)	ac	bc	ad	bc	bd	ad	bd	bc	ad	bc	bc	bc	bc	ac	bc	ad	bd	bc	bd	bd	bd	ac	ac	bc	bd	bd	ac	ac	bd	bc	ac	--	ad	ad	ac	--	--	bc	ac	ad	ad	bc	bc	ad	ac	bc
Micro_Gr143	<abxcd>		(ac,ad,bc,bd)	ac	bc	bc	bd	bc	bc	bc	bd	bc	ac	bd	bd	bc	bd	bc	ac	bd	ad	ad	ac	ad	ad	ac	bc	bc	ad	bc	bd	ac	ad	bc	bc	ac	ac	ac	ac	ac	bc	bc	ad	ac	bd	ac	ac	bd	bc
Micro_G3	<lmxll>		(ll,lm)	ll	lm	ll	ll	lm	lm	ll	lm	ll	lm	ll	ll	ll	ll	ll	lm	lm	ll	ll	lm	ll	lm	lm	lm	lm	lm	ll	lm	lm	lm	ll	ll	lm	ll	ll	ll	lm	lm	ll	ll	lm	lm	lm	lm	ll	ll
Micro_Gr115	<efxeg>		(ee,ef,eg,fg)	ee	ee	eg	eg	ee	ef	fg	fg	eg	ee	eg	eg	eg	fg	eg	ef	fg	eg	fg	ef	fg	fg	ee	fg	eg	ef	eg	eg	ef	eg	ef	--	eg	ef	ef	eg	ef	ee	ee	fg	ef	eg	ef	eg	eg	ee
Micro_G7	<abxcd>		(ac,ad,bc,bd)	ad	ac	ac	ac	ad	bc	bc	bd	bc	ad	ad	bd	ac	bc	ac	bc	bd	ac	bd	bc	ad	ac	ad	ad	ac	bd	ac	bd	bc	ac	bc	bc	bc	bc	ac	bd	bc	ac	ad	bc	bc	ac	ad	ac	bc	bc
Micro_G11	<efxeg>		(ee,ef,eg,fg)	eg	fg	ef	eg	ee	ef	ef	eg	ef	ef	fg	eg	fg	eg	ef	fg	fg	fg	ee	ee	ee	ee	fg	ee	ee	ef	ef	ee	ef	ee	ee	fg	ee	ef	ee	ee	ef	eg	eg	ee	ef	fg	fg	ee	ee	ef
Micro_Gr116	<abxcd>		(ac,ad,bc,bd)	bd	bd	ac	bd	bc	bd	bd	ad	ad	bc	bd	ad	bc	bc	bc	ad	bd	bc	bd	bc	bc	bd	bd	bc	bc	bd	ac	bc	bc	bd	ac	ac	ad	ad	bc	ac	bc	ac	bc	bd	ac	ac	ac	ad	bd	ac
Micro_Gr112	<abxcd>		(ac,ad,bc,bd)	bc	bc	bd	bc	bd	bc	bc	ac	ac	bd	bc	ac	bd	bd	bd	ac	bc	bd	bc	bd	bd	bc	bc	bd	bd	bc	ad	bd	bd	bc	ad	ad	ac	ac	ad	ad	bd	ad	bd	bc	ad	ad	ad	ac	bc	ad
Micro_G25	<hkxhk>		(hh,hk,kk)	kk	hk	hk	kk	hk	kk	hh	hh	kk	hk	hk	kk	hh	kk	hk	hk	hk	hh	hk	kk	kk	hk	hk	hk	kk	hk	hh	kk	hh	hk	hh	hk	hh	hk	hk	hk	hk	hh	kk	hk	hk	hk	kk	hk	hh	hk
[truncated: 47 more columns]
