# Supplementary material for: Genes with Restricted Introgression in a Field Cricket (Gryllus firmus/Gryllus pennsylvanicus) Hybrid Zone Are Concentrated on the X Chromosome and a Single Autosome
Source: G3 (Bethesda). 2015 Aug 26;5(11):2219–27. doi: 10.1534/g3.115.021246 (PMC4632042; doi:10.1534/g3.115.021246)
Supplement: Supporting Information [file supp_g3.115.021246_TableS3.xlsx]

## Sheet: Sheet2
Table S3: Names of previously studied loci from Larson et al. 2013. We demostrated that some of the loci thought to be unique, consisted of SNPs within the same gene (now shown with two names). Map location indicates the LG assigned to each locus. D represents interspecific differentiation index (Larson et al. 2013). Reduced introgression loci are shown for the PA hybrid zone (Larson et al. 2013)…
Locus name	Map Location	D (from (1))	Introgression in PA (1)	Introgression in CT (2)
2	X	0.917	not reduced	not reduced
80	LG10	0.847	not reduced	not reduced
87	LG1	0.875	not reduced	not reduced
90	LG10	0.903	not reduced	not reduced
94	X mapped	0.917	reduced	reduced
99	LG8	0.029	not studied	not studied
136	LG2	0.944	not reduced	not reduced
211	LG14	0.972	reduced	reduced
367	LG13	0.958	not reduced	not reduced
402	X	1	reduced	reduced
425	LG2	0.986	not reduced	not reduced
432	LG12	0.917	not reduced	not reduced
518	LG12	0.971	not reduced	not reduced
541	X	0.902	not reduced	not reduced
580	X	0.957	not reduced	not studied
618	LG4	1	not reduced	not reduced
625	X	0.708	not studied	not studied
714	LG3	0.666	not studied	not studied
726	X	1	not reduced	reduced
730	LG12	0.958	not reduced	not reduced
755	X	0.889	not reduced	not reduced
827	X	1	not reduced	reduced
855	LG10	0.847	not reduced	not reduced
874	X	1	reduced	reduced
937	LG8	1	not reduced	not reduced
963/3838	X	1	reduced	reduced
1032	LG7	0.875	not reduced	not reduced
1101/2864	X	0.972	reduced	reduced
1121	X	0.931	reduced	reduced
1145	X	0.929	not reduced	not reduced
1147/1539	X	1	reduced	reduced
1177	LG8	1	not reduced	not reduced
1231	LG4	1	not reduced	not reduced
1234	LG4	0.889	not reduced	not reduced
1275	LG4	0.903	not reduced	not reduced
1305	X	0.869	reduced	not studied
1309	LG6	0.944	not reduced	not reduced
1313	LG4	0.986	not reduced	not reduced
1341	X	0.986	not reduced	not reduced
1369	LG13	1	not reduced	not reduced
1372	X	0.972	reduced	reduced
1374	X	0.972	not reduced	reduced
1412/4361	X mapped	1	not reduced	not reduced
1414	monomorphic	0.903	not reduced	not studied
1513	X	0.972	not reduced	reduced
1555	LG2	1	not reduced	reduced
1638	LG14	0.681	not studied	not studied
1667	X	1	not reduced	reduced
1724	LG10	0.914	not reduced	not reduced
1774	LG5	0.986	not reduced	not reduced
1790	All hets, could not map	0.845	not reduced	not reduced
1847	LG7	0.76	not studied	not studied
1851	LG13	0.944	not reduced	not reduced
1978	LG12	0.75	not studied	not studied
2100	LG4	1	not reduced	not reduced
2182	X	1	not reduced	reduced
2271	LG4	0.917	not reduced	not studied
2292	monomorphic	0.389	not studied	not studied
2361	LG13	0.944	not reduced	not reduced
2454	X	0.443	not studied	not studied
2467	X	1	reduced	reduced
2570	X mapped	0.972	not reduced	not studied
2733	X mapped	1	not reduced	reduced
2831	LG4	0.917	not reduced	not reduced
2833	X	0.971	not reduced	reduced
2989/4450	X	1	not reduced	reduced
3084	X	0.931	not reduced	not reduced
3136	X	0.847	not reduced	not reduced
3182	LG14	1	not reduced	reduced
3268	LG5	0.972	not reduced	not reduced
3344	X	1	not reduced	reduced
3422	X	0.972	reduced	reduced
3432	LG14	1	reduced	reduced
3433	LG3	0.778	not studied	not studied
3528	LG14	0.972	reduced	reduced
3555	X	1	not reduced	reduced
3566	LG5	0.764	not studied	not studied
3732	LG5	0.778	not studied	not studied
3843	LG6	0.972	not reduced	not reduced
3968	X	1	not reduced	reduced
4205	X	1	reduced	reduced
4481	monomorphic	0.583	not studied	not studied
4655	LG8	0.972	not reduced	not reduced
4679	LG6	0.944	not reduced	not reduced
4913	LG14	1	reduced	reduced
5021	X	1	reduced	reduced
5052	X	1	not reduced	reduced
5120	LG8	0.677	not studied	not studied
5131	X	1	reduced	reduced
5136	X	0.972	reduced	reduced
5177	X	0.931	reduced	reduced
5214	X	1	reduced	reduced
5368	LG5	0.972	not reduced	not reduced
5510	LG12	0.694	not studied	not studied
5556	LG12	0.917	not reduced	not reduced
5711	All hets, could not map	0.845	not reduced	not reduced
5727	LG1	0.902	not reduced	not reduced
5777	X	1	reduced	reduced
5961	LG14	1	reduced	reduced
6023	LG6	0.931	not reduced	not reduced
6026	LG7	0.916	not reduced	not reduced
6030	X	0.986	not reduced	reduced
6057	X	0.929	not reduced	not studied
6128	X	0.902	reduced	not studied
6271	X	0.931	reduced	reduced
6557	monomorphic	0.986	not reduced	not reduced
6571	LG2	0.958	not reduced	reduced
6579	LG5	0.931	not reduced	not reduced
6718	X	1	not reduced	reduced
6771	X	0.931	reduced	reduced
7046	LG5	0.873	not reduced	not reduced
7083	LG3	0.778	not studied	not studied
7153	LG5	0.806	not reduced	not reduced
7164	X	0.972	reduced	reduced
7469	LG12	0.889	not reduced	not reduced
7566	LG3	0.875	not reduced	not reduced
8026	LG14	1	not reduced	reduced
8229	X	1	reduced	reduced
8257	LG2	1	not reduced	not reduced
8322	X	0.971	not reduced	not reduced
8354	X mapped	0.971	not reduced	not studied
8375	X	1	reduced	reduced
8612	LG14	0.986	reduced	reduced
9839	X	0.917	not reduced	not reduced
9851	LG5	0.972	not reduced	not reduced
10368	LG14	1	reduced	reduced
11695	LG5	0.986	not reduced	not reduced
12397	X	1	reduced	reduced
14713	LG5	1	reduced	not reduced
14741	X mapped	0.639	not studied	not studied
14937	LG4	1	not reduced	not studied
16015	LG5	0.845	not reduced	not reduced
AG-0005F	LG3	0.675	not studied	not studied
AG-0023F/AG-0203P	LG2	0.888	not reduced	not studied
AG-0334P	LG2	0.639	not studied	not studied
AG-0501F	X mapped	1	not reduced	reduced
280	not sequenced	0.653	not studied	not studied
650	not sequenced	0.528	not studied	not studied
989	not sequenced	0	not studied	not studied
4328	not sequenced	0.583	not studied	not studied
AG-0099F	not sequenced	0.181	not studied	not studied
AG-0115F	not sequenced	0.002	not studied	not studied
AG-0148P	not sequenced	0.875	not reduced	not reduced
AG-0159F	not sequenced	0	not studied	not studied
AG-0254P	not sequenced	0	not studied	not studied
AG-0308F	not sequenced	0	not studied	not studied
AG-0313F	not sequenced	0.269	not studied	not studied
AG-0383F	not sequenced	0.972	not reduced	not reduced
142	LG1	not studied	not studied	not studied
AG-202	LG2	not studied	not studied	not studied
3268	LG5	not studied	not studied	not studied
9699	LG13	not studied	not studied	not studied
3313	LG13	not studied	not studied	not studied
Larson, E. L., J. A. Andres, S. M. Bogdanowicz and R. G. Harrison, 2013 Differential Introgression in a mosaic hybrid zone reveals candidate barrier genes. Evolution 67: 3653-3661.
Larson, E. L., T. A. White, C. L. Ross and R. G. Harrison, 2014 Gene flow and the maintenance of species boundaries. Molecular Ecology 23: 1668-1678.
